# Supplementary material for: Cytosinium–hydrogen maleate–cytosine (1/1/1)
Source: Acta Crystallogr Sect E Struct Rep Online. 2009 Nov 11;65(Pt 12):o3058–9. doi: 10.1107/S1600536809046571 (PMC2972138; doi:10.1107/S1600536809046571)
Supplement: Supplementary file 1 [file e-65-o3058-sup1.cif]

##############################################################################
###                                                                        ###
###        Electronic paper (Acta Crystallographica Section E)             ###
###                                                                        ###
##############################################################################
#                                                                            #
# This CIF contains the data in a paper accepted for publication in Acta     #
# Crystallographica Section E. It conforms to the requirements of Notes      #
# for Authors for Section E, and has been peer reviewed under the auspices   #
# of the IUCr Commission on Journals.                                        #
#                                                                            #
# Full details of the Crystallographic Information File format               #
# are given in the paper "The Crystallographic Information File (CIF):       #
# a New Standard Archive File for Crystallography" by S. R. Hall, F. H.      #
# Allen and I. D. Brown [Acta Cryst. (1991), A47, 655-685].                  #
#                                                                            #
# The current version of the core CIF dictionary is obtainable from          #
# ftp://ftp.iucr.org/pub/cif_core.dic. The current version number is 2.4.    #
#                                                                            #
# Software is freely available for graphical display of the structure(s) in  #
# this CIF.  For information consult the CIF home page http://www.iucr.org/  #
# cif/home.html                                                              #
#                                                                            #
# This file may be used for bona fide research purposes within the           #
# scientific community so long as proper attribution is given to the journal # 
# article from which it was obtained.                                        #
#                                                                            #
##############################################################################
                                             
data_global
_audit_creation_method     'WinGX routine-INITIALISE'
_journal_date_recd_electronic     2009-11-01
_journal_date_accepted     2009-11-04
_journal_name_full     'Acta Crystallographica, Section E'
_journal_year     2009
_journal_volume     65
_journal_issue     12
_journal_page_first     o3058
_journal_page_last     o3059
_journal_paper_category     QO
_journal_coeditor_code     DN2509
_publ_contact_author_name     'Noureddine, Benali-Cherif '
_publ_contact_author_address
;
Laboratoire des Structures, Propri\'et\'es et Interactions
 Inter-Atomiques.
Centre Universitaire Abbes Laghrour,
Khenchela 40000, Alg\'erie.
;
_publ_contact_author_email     'benalicherif@hotmail.com'
_publ_contact_author_fax     '00 (213) 32 33 19 60'
_publ_contact_author_phone     '00 (213) 32 33 19 60'
_publ_section_title
;
Graph-set motifs in cytosinium--hydrogen maleate--cytosine (1/1/1)
;
loop_
    _publ_author_name
    _publ_author_address
    'Benali-Cherif, Nourredine'
;
Laboratoire des Structures, Propri\'et\'es et Interactions Inter-Atomiques
Centre Universitaire Abbes Laghrour,
Khenchela 40000, Algeria
;
    'Falek, Wahiba'
;
D\'epartement de Chimie
Universit\'e Elhadj Lakhdar,
Batna 05000, Algeria
;
    'Direm, Amani'
;
Laboratoire des Structures, Propri\'et\'es et Interactions Inter-Atomiques
Centre Universitaire Abbes Laghrour,
Khenchela 40000, Algeria
;
_publ_section_synopsis     .
_symmetry_space_group_name_hall     '-C 2yc'
data_I
_chemical_name_systematic
;
cytosinium--hydrogen maleate--cytosine (1/1/1)
;
_chemical_name_common     'Cytosinium hydrogen maleate'
_chemical_formula_moiety     'C4 H6 N3 O +, C4 H3 O4 -, C4 H5 N3 O'
_chemical_formula_sum     'C12 H14 N6 O6'
_chemical_formula_iupac     'C4 H6 N3 O +, C4 H3 O4 -, C4 H5 N3 O'
_chemical_formula_weight     338.29
_chemical_melting_point     ?
_symmetry_cell_setting     'monoclinic'
_symmetry_space_group_name_H-M     'C 2/c'
loop_
    _symmetry_equiv_pos_as_xyz
    'x, y, z'
    '-x, y, -z+1/2'
    'x+1/2, y+1/2, z'
    '-x+1/2, y+1/2, -z+1/2'
    '-x, -y, -z'
    'x, -y, z-1/2'
    '-x+1/2, -y+1/2, -z'
    'x+1/2, -y+1/2, z-1/2'
_cell_length_a     27.3226(5)
_cell_length_b     7.3618(2)
_cell_length_c     14.6742(4)
_cell_angle_alpha     90.00
_cell_angle_beta     93.9050(10)
_cell_angle_gamma     90.00
_cell_volume     2944.77(13)
_cell_formula_units_Z     8
_cell_measurement_reflns_used     3490
_cell_measurement_theta_min     2.78
_cell_measurement_theta_max     28.0
_cell_measurement_temperature     298(2)
_exptl_crystal_description     prism
_exptl_crystal_colour     colourless
_exptl_crystal_size_max     0.3
_exptl_crystal_size_mid     0.15
_exptl_crystal_size_min     0.1
_exptl_crystal_density_diffrn     1.526
_exptl_crystal_density_meas     ?
_exptl_crystal_density_method     'not measured'
_exptl_crystal_F_000     1408
_exptl_absorpt_coefficient_mu     0.125
_exptl_absorpt_correction_type     'none'
_exptl_absorpt_process_details     ?
_exptl_absorpt_correction_T_min     ?
_exptl_absorpt_correction_T_max     ?
_exptl_special_details
;
;
_diffrn_ambient_temperature     298(2)
_diffrn_radiation_type     MoK\a
_diffrn_radiation_wavelength     0.71073
_diffrn_radiation_source     'fine-focus sealed tube'
_diffrn_radiation_monochromator     graphite
_diffrn_measurement_device_type     'Nonius KappaCCD'
_diffrn_measurement_device     KappaCCD
_diffrn_measurement_method     '\w--\q'
_diffrn_detector_area_resol_mean     ?
_diffrn_reflns_number     3490
_diffrn_reflns_av_R_equivalents     0.0430
_diffrn_reflns_av_sigmaI/netI     0.0331
_diffrn_reflns_theta_min     2.78
_diffrn_reflns_theta_max     28.0
_diffrn_reflns_theta_full     28.00
_diffrn_measured_fraction_theta_max     0.979
_diffrn_measured_fraction_theta_full     0.979
_diffrn_reflns_limit_h_min     0
_diffrn_reflns_limit_h_max     35
_diffrn_reflns_limit_k_min     0
_diffrn_reflns_limit_k_max     9
_diffrn_reflns_limit_l_min     -19
_diffrn_reflns_limit_l_max     19
_diffrn_standards_number     0
_diffrn_standards_interval_count     ?
_diffrn_standards_interval_time     ?
_diffrn_standards_decay_%     ?
_refine_special_details
;
Refinement of <i>F</i>^2^ against ALL reflections. The weighted <i>R</i>-factor
<i>wR</i> and goodness of fit <i>S</i> are based on <i>F</i>^2^, conventional
<i>R</i>-factors <i>R</i> are based on <i>F</i>, with <i>F</i> set to zero for
negative <i>F</i>^2^. The threshold expression of <i>F</i>^2^ >
\s(<i>F</i>^2^) is used only for calculating <i>R</i>-factors(gt) <i>etc</i>.
and is not relevant to the choice of reflections for refinement.
<i>R</i>-factors based on <i>F</i>^2^ are statistically about twice as large
as those based on <i>F</i>, and <i>R</i>- factors based on ALL data will be
even larger.
;
_reflns_number_total     3485
_reflns_number_gt     2603
_reflns_threshold_expression     I>2\s(I)
_refine_ls_structure_factor_coef     Fsqd
_refine_ls_matrix_type     full
_refine_ls_R_factor_all     0.0695
_refine_ls_R_factor_gt     0.0481
_refine_ls_wR_factor_gt     0.1217
_refine_ls_wR_factor_ref     0.1355
_refine_ls_goodness_of_fit_ref     1.074
_refine_ls_restrained_S_all     1.074
_refine_ls_number_reflns     3485
_refine_ls_number_parameters     202
_refine_ls_number_restraints     0
_refine_ls_hydrogen_treatment     mixed
_refine_ls_weighting_scheme     calc
_refine_ls_weighting_details
         'calc w=1/[\s^2^(Fo^2^)+(0.0596P)^2^+1.9669P] where P=(Fo^2^+2Fc^2^)/3'
_atom_sites_solution_hydrogens     geom
_atom_sites_solution_primary     direct
_atom_sites_solution_secondary     difmap
_refine_ls_shift/su_max     0.000
_refine_ls_shift/su_mean     0.000
_refine_diff_density_max     0.361
_refine_diff_density_min     -0.230
_refine_ls_extinction_method     none
_refine_ls_extinction_coef     ?
loop_
    _atom_type_symbol
    _atom_type_description
    _atom_type_scat_dispersion_real
    _atom_type_scat_dispersion_imag
    _atom_type_scat_source
    'C' 'C' 0.0033 0.0016
                         'International Tables Vol C Tables 4.2.6.8 and 6.1.1.4'
    'H' 'H' 0.0000 0.0000
                         'International Tables Vol C Tables 4.2.6.8 and 6.1.1.4'
    'N' 'N' 0.0061 0.0033
                         'International Tables Vol C Tables 4.2.6.8 and 6.1.1.4'
    'O' 'O' 0.0106 0.0060
                         'International Tables Vol C Tables 4.2.6.8 and 6.1.1.4'
_computing_data_collection     'KappaCCD Server Software (Nonius, 1998)'
_computing_cell_refinement     'DENZO and SCALEPACK (Otwinowski & Minor, 1997)'
_computing_data_reduction     'DENZO and SCALEPACK (Otwinowski & Minor, 1997)'
_computing_structure_solution     'SIR2004 (Burla <i>et al.</i>,  2005)'
_computing_structure_refinement     'SHELXL97 (Sheldrick, 2008)'
_computing_molecular_graphics
                              'ORTEP-3 (Farrugia, 1997) and PLATON (Spek, 2009)'
_computing_publication_material     'WinGX (Farrugia, 1999)'
loop_
    _atom_site_type_symbol
    _atom_site_label
    _atom_site_fract_x
    _atom_site_fract_y
    _atom_site_fract_z
    _atom_site_U_iso_or_equiv
    _atom_site_adp_type
    _atom_site_calc_flag
    _atom_site_refinement_flags
    _atom_site_occupancy
    _atom_site_disorder_assembly
    _atom_site_disorder_group
    O O7B 0.33929(4) 1.06422(15) 0.29275(9) 0.0427(3) Uani d . 1 . .
    N N1B 0.40074(5) 0.90020(18) 0.23748(9) 0.0387(3) Uani d . 1 . .
    H H1B 0.4147 0.9976 0.2199 0.046 Uiso calc R 1 . .
    N N3B 0.33603(5) 0.75680(17) 0.30317(10) 0.0356(3) Uani d . 1 . .
    H H3B 0.3085 0.7616 0.3281 0.043 Uiso calc R 1 . .
    N N8B 0.33306(6) 0.44790(19) 0.31458(11) 0.0497(4) Uani d . 1 . .
    H H8B1 0.3055 0.4591 0.3390 0.060 Uiso calc R 1 . .
    H H8B2 0.3452 0.3417 0.3067 0.060 Uiso calc R 1 . .
    C C2B 0.35779(6) 0.9147(2) 0.27857(11) 0.0345(3) Uani d . 1 . .
    C C4B 0.35667(6) 0.5930(2) 0.28930(11) 0.0377(4) Uani d . 1 . .
    C C5B 0.40201(6) 0.5833(2) 0.24822(12) 0.0428(4) Uani d . 1 . .
    H H5B 0.4171 0.4722 0.2390 0.051 Uiso calc R 1 . .
    C C6B 0.42225(6) 0.7386(2) 0.22325(12) 0.0429(4) Uani d . 1 . .
    H H6B 0.4518 0.7356 0.1954 0.052 Uiso calc R 1 . .
    O O7A 0.23768(4) 0.47389(15) 0.38025(9) 0.0467(3) Uani d . 1 . .
    N N1A 0.17582(5) 0.63603(19) 0.43517(10) 0.0406(3) Uani d . 1 . .
    H H1A 0.1605 0.5378 0.4474 0.049 Uiso calc R 1 . .
    N N3A 0.24320(5) 0.78198(17) 0.37790(10) 0.0366(3) Uani d . 1 . .
    N N8A 0.24807(6) 1.09115(19) 0.37624(12) 0.0508(4) Uani d . 1 . .
    H H8A1 0.2757 1.0810 0.3519 0.061 Uiso calc R 1 . .
    H H8A2 0.2365 1.1970 0.3873 0.061 Uiso calc R 1 . .
    C C2A 0.21960(6) 0.6237(2) 0.39693(11) 0.0355(3) Uani d . 1 . .
    C C4A 0.22347(6) 0.9448(2) 0.39665(12) 0.0378(4) Uani d . 1 . .
    C C5A 0.17782(6) 0.9546(2) 0.43695(13) 0.0429(4) Uani d . 1 . .
    H H5A 0.1640 1.0659 0.4506 0.051 Uiso calc R 1 . .
    C C6A 0.15542(6) 0.7983(2) 0.45467(13) 0.0433(4) Uani d . 1 . .
    H H6A 0.1254 0.8008 0.4808 0.052 Uiso calc R 1 . .
    O O1 0.00023(4) 0.51357(17) 0.62970(9) 0.0448(3) Uani d . 1 . .
    O O2 -0.05080(5) 0.30095(18) 0.67256(10) 0.0541(4) Uani d . 1 . .
    O O3 0.07419(4) 0.53110(16) 0.54870(8) 0.0419(3) Uani d . 1 . .
    H H3 0.0374(7) 0.532(3) 0.5856(13) 0.063 Uiso d . 1 . .
    O O4 0.12212(5) 0.33885(18) 0.48081(9) 0.054 Uani d . 1 . .
    C C1 0.08607(6) 0.3706(2) 0.52447(11) 0.038 Uani d . 1 . .
    C C2 0.05603(7) 0.2114(2) 0.54876(14) 0.049 Uani d . 1 . .
    H H1 0.0676 0.1001 0.5293 0.059 Uiso calc R 1 . .
    C C3 0.01551(7) 0.2018(2) 0.59356(14) 0.0504(5) Uani d . 1 . .
    H H2 0.0033 0.0850 0.6003 0.061 Uiso calc R 1 . .
    C C4 -0.01358(6) 0.3478(2) 0.63484(12) 0.0402(4) Uani d . 1 . .
loop_
    _atom_site_aniso_label
    _atom_site_aniso_U_11
    _atom_site_aniso_U_22
    _atom_site_aniso_U_33
    _atom_site_aniso_U_12
    _atom_site_aniso_U_13
    _atom_site_aniso_U_23
    O7B 0.0443(6) 0.0235(6) 0.0615(8) 0.0016(4) 0.0113(5) -0.0015(5)
    N1B 0.0405(7) 0.0322(7) 0.0444(8) -0.0021(5) 0.0104(6) -0.0013(6)
    N3B 0.0351(7) 0.0245(6) 0.0479(8) 0.0008(5) 0.0077(6) -0.0014(5)
    N8B 0.0544(9) 0.0260(7) 0.0704(10) 0.0031(6) 0.0172(8) 0.0006(7)
    C2B 0.0369(8) 0.0278(8) 0.0385(8) 0.0007(6) 0.0013(6) -0.0017(6)
    C4B 0.0442(9) 0.0267(8) 0.0419(9) 0.0022(6) 0.0008(7) -0.0022(6)
    C5B 0.0440(9) 0.0352(9) 0.0500(10) 0.0104(7) 0.0084(8) -0.0028(7)
    C6B 0.0408(9) 0.0430(10) 0.0461(9) 0.0061(7) 0.0104(7) -0.0036(7)
    O7A 0.0452(7) 0.0239(6) 0.0724(8) 0.0005(5) 0.0135(6) -0.0010(6)
    N1A 0.0380(7) 0.0313(7) 0.0533(8) -0.0045(6) 0.0099(6) -0.0021(6)
    N3A 0.0374(7) 0.0215(6) 0.0514(8) 0.0010(5) 0.0061(6) 0.0001(6)
    N8A 0.0503(8) 0.0243(7) 0.0793(11) 0.0016(6) 0.0165(8) -0.0002(7)
    C2A 0.0361(8) 0.0259(8) 0.0446(9) 0.0003(6) 0.0029(7) -0.0001(6)
    C4A 0.0392(8) 0.0277(8) 0.0465(9) 0.0027(6) 0.0016(7) -0.0014(7)
    C5A 0.0415(9) 0.0325(8) 0.0550(10) 0.0077(7) 0.0059(7) -0.0060(7)
    C6A 0.0362(8) 0.0433(10) 0.0510(10) 0.0031(7) 0.0082(7) -0.0062(8)
    O1 0.0403(6) 0.0392(7) 0.0566(7) -0.0014(5) 0.0154(5) -0.0037(6)
    O2 0.0455(7) 0.0501(8) 0.0694(9) -0.0055(6) 0.0239(6) 0.0023(7)
    O3 0.0418(6) 0.0349(6) 0.0506(7) -0.0033(5) 0.0137(5) -0.0028(5)
    O4 0.052 0.046 0.067 0.000 0.030 -0.006
    C1 0.037 0.038 0.040 -0.001 0.007 0.000
    C2 0.053 0.031 0.067 0.002 0.020 -0.002
    C3 0.0526(10) 0.0309(9) 0.0696(12) -0.0038(7) 0.0179(9) 0.0020(8)
    C4 0.0367(8) 0.0401(9) 0.0443(9) -0.0023(7) 0.0067(7) 0.0016(7)
_geom_special_details
;
 All esds (except the esd in the dihedral angle between two l.s. planes)
 are estimated using the full covariance matrix.  The cell esds are taken
 into account individually in the estimation of esds in distances, angles
 and torsion angles; correlations between esds in cell parameters are only
 used when they are defined by crystal symmetry.  An approximate (isotropic)
 treatment of cell esds is used for estimating esds involving l.s. planes.
;
loop_
    _geom_bond_atom_site_label_1
    _geom_bond_atom_site_label_2
    _geom_bond_site_symmetry_2
    _geom_bond_distance
    _geom_bond_publ_flag
    O7B C2B . 1.2348(19) ?
    N1B C6B . 1.350(2) ?
    N1B C2B . 1.360(2) ?
    N1B H1B . 0.8600 ?
    N3B C4B . 1.353(2) ?
    N3B C2B . 1.365(2) ?
    N3B H3B . 0.8600 ?
    N8B C4B . 1.314(2) ?
    N8B H8B1 . 0.8600 ?
    N8B H8B2 . 0.8600 ?
    C4B C5B . 1.416(2) ?
    C5B C6B . 1.332(2) ?
    C5B H5B . 0.9300 ?
    C6B H6B . 0.9300 ?
    O7A C2A . 1.2398(19) ?
    N1A C6A . 1.357(2) ?
    N1A C2A . 1.358(2) ?
    N1A H1A . 0.8600 ?
    N3A C4A . 1.3503(19) ?
    N3A C2A . 1.3697(19) ?
    N8A C4A . 1.315(2) ?
    N8A H8A1 . 0.8600 ?
    N8A H8A2 . 0.8600 ?
    C4A C5A . 1.418(2) ?
    C5A C6A . 1.337(2) ?
    C5A H5A . 0.9300 ?
    C6A H6A . 0.9300 ?
    O1 C4 . 1.281(2) ?
    O1 H3 . 1.25(2) ?
    O2 C4 . 1.239(2) ?
    O3 C1 . 1.282(2) ?
    O3 H3 . 1.17(2) ?
    O4 C1 . 1.2333(19) ?
    C1 C2 . 1.488(2) ?
    C2 C3 . 1.327(3) ?
    C2 H1 . 0.9300 ?
    C3 C4 . 1.490(3) ?
    C3 H2 . 0.9300 ?
loop_
    _geom_angle_atom_site_label_1
    _geom_angle_atom_site_label_2
    _geom_angle_atom_site_label_3
    _geom_angle_site_symmetry_1
    _geom_angle_site_symmetry_3
    _geom_angle
    _geom_angle_publ_flag
    C6B N1B C2B . . 122.40(14) ?
    C6B N1B H1B . . 118.8 ?
    C2B N1B H1B . . 118.8 ?
    C4B N3B C2B . . 121.71(13) ?
    C4B N3B H3B . . 119.1 ?
    C2B N3B H3B . . 119.1 ?
    C4B N8B H8B1 . . 120.0 ?
    C4B N8B H8B2 . . 120.0 ?
    H8B1 N8B H8B2 . . 120.0 ?
    O7B C2B N1B . . 121.34(14) ?
    O7B C2B N3B . . 121.59(14) ?
    N1B C2B N3B . . 117.07(13) ?
    N8B C4B N3B . . 117.68(15) ?
    N8B C4B C5B . . 122.64(15) ?
    N3B C4B C5B . . 119.67(15) ?
    C6B C5B C4B . . 117.72(15) ?
    C6B C5B H5B . . 121.1 ?
    C4B C5B H5B . . 121.1 ?
    C5B C6B N1B . . 121.38(15) ?
    C5B C6B H6B . . 119.3 ?
    N1B C6B H6B . . 119.3 ?
    C6A N1A C2A . . 122.13(14) ?
    C6A N1A H1A . . 118.9 ?
    C2A N1A H1A . . 118.9 ?
    C4A N3A C2A . . 120.90(13) ?
    C4A N8A H8A1 . . 120.0 ?
    C4A N8A H8A2 . . 120.0 ?
    H8A1 N8A H8A2 . . 120.0 ?
    O7A C2A N1A . . 121.00(14) ?
    O7A C2A N3A . . 121.13(14) ?
    N1A C2A N3A . . 117.87(13) ?
    N8A C4A N3A . . 117.61(15) ?
    N8A C4A C5A . . 122.06(15) ?
    N3A C4A C5A . . 120.33(15) ?
    C6A C5A C4A . . 117.66(15) ?
    C6A C5A H5A . . 121.2 ?
    C4A C5A H5A . . 121.2 ?
    C5A C6A N1A . . 121.10(15) ?
    C5A C6A H6A . . 119.4 ?
    N1A C6A H6A . . 119.4 ?
    C4 O1 H3 . . 112.6(11) ?
    C1 O3 H3 . . 111.8(12) ?
    O4 C1 O3 . . 123.04(15) ?
    O4 C1 C2 . . 116.62(16) ?
    O3 C1 C2 . . 120.34(14) ?
    C3 C2 C1 . . 130.78(17) ?
    C3 C2 H1 . . 114.6 ?
    C1 C2 H1 . . 114.6 ?
    C2 C3 C4 . . 130.43(16) ?
    C2 C3 H2 . . 114.8 ?
    C4 C3 H2 . . 114.8 ?
    O2 C4 O1 . . 123.04(16) ?
    O2 C4 C3 . . 117.21(16) ?
    O1 C4 C3 . . 119.74(14) ?
loop_
    _geom_hbond_atom_site_label_D
    _geom_hbond_atom_site_label_H
    _geom_hbond_atom_site_label_A
    _geom_hbond_site_symmetry_A
    _geom_hbond_distance_DH
    _geom_hbond_distance_HA
    _geom_hbond_distance_DA
    _geom_hbond_angle_DHA
    N1A H1A O4 . 0.86 1.89 2.7426(19) 173.7
    N1B H1B O2 8_565 0.86 1.91 2.7701(19) 174.2
    N8A H8A1 O7B . 0.86 2.00 2.8582(19) 178.2
    N8A H8A2 O7A 1_565 0.86 2.04 2.8329(19) 152.6
    N3B H3B N3A . 0.86 1.98 2.8370(19) 176.0
    N8B H8B1 O7A . 0.86 1.99 2.8458(19) 172.6
    N8B H8B2 O7B 1_545 0.86 2.06 2.8491(18) 152.5
    O3 H3 O1 . 1.17(2) 1.25(2) 2.4167(16) 173(2)
    C6B H6B O1 8_565 0.93 2.50 3.186(2) 130.5
    C5B H5B O2 8 0.93 2.42 3.330(2) 164.6
    C5A H5A O4 1_565 0.93 2.37 3.296(2) 175.1
