# Supplementary material for: Cytosinium–hydrogen maleate–cytosine (1/1/1)
Source: Acta Crystallogr Sect E Struct Rep Online. 2009 Nov 11;65(Pt 12):o3058–9. doi: 10.1107/S1600536809046571 (PMC2972138; doi:10.1107/S1600536809046571)
Supplement: Supplementary file 2 [file e-65-o3058-Isup2.hkl]

#
# h,k,l, Fc-squared, Fo-squared, sigma(Fo-squared) and status flag
#
data_I
_shelx_title ' I         C 2/c        R = 0.05'
_shelx_refln_list_code          4
_shelx_F_calc_maximum      147.12
_exptl_crystal_F_000      1408.00
_reflns_d_resolution_high  0.7570
 
loop_
 _symmetry_equiv_pos_as_xyz
 'x, y, z'
 '-x, y, -z+1/2'
 'x+1/2, y+1/2, z'
 '-x+1/2, y+1/2, -z+1/2'
 '-x, -y, -z'
 'x, -y, z-1/2'
 '-x+1/2, -y+1/2, -z'
 'x+1/2, -y+1/2, z-1/2'
 
_cell_length_a    27.3226
_cell_length_b     7.3618
_cell_length_c    14.6742
_cell_angle_alpha  90.000
_cell_angle_beta   93.905
_cell_angle_gamma  90.000
 
_shelx_F_squared_multiplier     1.000
 
loop_
 _refln_index_h
 _refln_index_k
 _refln_index_l
 _refln_F_squared_calc
 _refln_F_squared_meas
 _refln_F_squared_sigma
 _refln_observed_status
   6   0   0      156.03       83.63      2.92 o
   8   0   0     3910.60     4350.34     86.29 o
  10   0   0    17161.44    17555.79    522.55 o
  14   0   0      117.31      129.58      5.05 o
  16   0   0        0.00        5.55      2.22 o
  18   0   0     3724.16     4296.12     78.12 o
  20   0   0      123.64      101.20      4.60 o
  22   0   0       80.86      100.21      5.22 o
  24   0   0      857.65      844.39     17.70 o
  26   0   0      179.75      163.01      7.19 o
  28   0   0        4.07        5.38      4.27 o
  30   0   0      134.96      129.41      7.76 o
  32   0   0        6.97        8.13      6.32 o
  34   0   0      116.06       79.80     16.55 o
   5   1   0      592.24      448.38      8.25 o
   7   1   0        9.77        1.93      0.87 o
   9   1   0     4633.50     4413.34     63.90 o
  11   1   0      443.02      458.73      7.39 o
  13   1   0     5734.37     5661.17     81.78 o
  15   1   0      805.85      940.87     13.80 o
  17   1   0      557.76      548.10      9.16 o
  19   1   0        0.00       -1.93      1.93 o
  21   1   0       64.06       61.16      3.45 o
  23   1   0       46.07       43.54      4.03 o
  25   1   0      992.63      955.90     15.03 o
  27   1   0       26.48       36.15      3.74 o
  29   1   0       27.51       29.32      3.86 o
  31   1   0        0.00       -2.01      4.72 o
  33   1   0        3.75        7.47      5.71 o
  35   1   0        4.01       -1.27     61.03 o
   0   2   0     6542.74     6233.63    255.84 o
   2   2   0     8710.35     7885.65    236.28 o
   4   2   0      109.12       96.85      3.49 o
   6   2   0      166.05      207.53      5.67 o
   8   2   0     2093.40     1902.31     34.00 o
  10   2   0     3934.21     4251.07     74.29 o
  12   2   0     7414.69     7350.90    110.64 o
  14   2   0      807.90      881.31     14.66 o
  16   2   0      157.75      129.95      3.94 o
  18   2   0       17.83        9.82      2.51 o
  20   2   0       71.56       63.25      3.78 o
  22   2   0      889.48      887.39     17.58 o
  24   2   0       44.49       40.09      3.90 o
  26   2   0      172.81      158.99      6.25 o
  28   2   0     1060.45     1052.17     20.86 o
  30   2   0      592.15      594.96     15.03 o
  32   2   0       12.32       15.03      5.88 o
  34   2   0       42.67       83.74     28.05 o
   1   3   0        0.69       -2.18      2.18 o
   3   3   0     7936.36     8123.83    205.89 o
   5   3   0      217.32      212.71      7.73 o
   7   3   0      299.07      309.76      7.93 o
   9   3   0      128.58      106.21      4.68 o
  11   3   0       47.12       49.37      3.61 o
  13   3   0     8929.44     9122.23    137.01 o
  15   3   0      638.58      639.19     11.37 o
  17   3   0       29.13       25.42      2.96 o
  19   3   0        4.02       -0.70      2.79 o
  21   3   0      729.00      806.28     15.53 o
  23   3   0     1781.24     1968.64     32.86 o
  25   3   0     1340.48     1372.90     24.68 o
  27   3   0       31.88       29.62      4.88 o
  29   3   0      359.05      350.51     10.80 o
  31   3   0       25.42        5.62      6.62 o
  33   3   0       37.27       52.53     12.89 o
   0   4   0      811.10      942.75     38.31 o
   2   4   0      595.13      561.24     12.94 o
   4   4   0     5546.69     6151.53    142.23 o
   6   4   0       37.87       33.56      5.75 o
   8   4   0      972.54      849.28     27.48 o
  10   4   0     1959.15     2114.20     41.81 o
  12   4   0     2755.41     2848.31     58.61 o
  14   4   0      293.67      293.82      8.58 o
  16   4   0     1131.86     1173.87     19.38 o
  18   4   0      419.52      444.14     10.56 o
  20   4   0        4.00        1.27      3.37 o
  22   4   0      379.64      390.80      9.36 o
  24   4   0      342.94      381.72     11.09 o
  26   4   0      990.57     1054.72     26.00 o
  28   4   0       34.34       27.60      6.36 o
  30   4   0      220.11      220.02     17.09 o
  32   4   0       21.88       10.80     22.47 o
   1   5   0        0.04       15.94      4.85 o
   3   5   0     1482.24     1603.48     32.32 o
   5   5   0        0.30        0.37      3.45 o
   7   5   0        1.04        6.90      3.94 o
   9   5   0      154.44      136.23      7.93 o
  11   5   0       35.29       34.46      6.41 o
  13   5   0        4.02        9.16      5.67 o
  15   5   0      522.13      541.82     19.51 o
  17   5   0      508.63      552.70     18.36 o
  19   5   0        0.01        2.05      4.31 o
  21   5   0      150.29      131.96      8.01 o
  23   5   0       79.57       84.89      7.15 o
  25   5   0      235.63      244.87     12.28 o
  27   5   0       24.77       17.86      8.30 o
  29   5   0      125.37      116.06     14.58 o
   0   6   0     1937.82     1942.15     59.96 o
   2   6   0     2345.15     2471.64     47.65 o
   4   6   0     1881.70     1903.59     37.87 o
   6   6   0       62.38       72.74      6.78 o
   8   6   0       72.98       63.46      6.62 o
  10   6   0     1386.32     1297.49     31.75 o
  12   6   0      644.75      651.89     16.31 o
  14   6   0       95.51      110.57      8.42 o
  16   6   0     1430.58     1481.21     36.31 o
  18   6   0       94.00       90.64      7.68 o
  20   6   0      341.02      333.50     11.37 o
  22   6   0       48.52       32.53      7.06 o
  24   6   0       22.89       18.97      8.46 o
  26   6   0      177.72      171.40     11.42 o
  28   6   0       74.64       84.15     18.73 o
   1   7   0     2111.09     2095.43     46.41 o
   3   7   0        0.02        6.86      7.47 o
   5   7   0      494.17      474.54     15.24 o
   7   7   0      130.74       93.65      9.12 o
   9   7   0      960.57      952.49     27.48 o
  11   7   0      187.13      182.53      9.78 o
  13   7   0      662.70      628.85     17.95 o
  15   7   0       56.45       40.05      6.69 o
  17   7   0      511.79      425.91     15.40 o
  19   7   0      169.96      142.44      9.86 o
  21   7   0        4.12       12.32      7.43 o
  23   7   0       48.65       22.43     10.02 o
  25   7   0        7.17       17.58     15.77 o
   0   8   0      101.60      101.40     14.54 o
   2   8   0       21.54        8.87      7.47 o
   4   8   0       81.65       54.67      8.79 o
   6   8   0      243.98      183.10     14.58 o
   8   8   0        0.15       -6.73      9.57 o
  10   8   0      532.31      511.38     20.91 o
  12   8   0       58.22       38.20     10.47 o
  14   8   0       44.72       43.99     10.93 o
  16   8   0       19.41       28.96     10.47 o
  18   8   0       73.04       51.51     15.69 o
  20   8   0       45.76       64.23     16.10 o
   1   9   0        5.00        9.32     11.21 o
   3   9   0       82.73       99.44     18.23 o
   5   9   0      125.34      174.02     15.98 o
   7   9   0       96.68      109.62     19.34 o
   9   9   0       53.06       58.04     13.02 o
  11   9   0      111.19      144.49     15.65 o
  13   9   0        0.86        1.61     14.25 o
 -35   1   1       34.73      -25.63     25.63 o
 -33   1   1      112.07       65.27     16.38 o
 -31   1   1       30.86       28.38      4.88 o
 -29   1   1       59.57       62.64      4.03 o
 -27   1   1      494.57      509.08      9.86 o
 -25   1   1      136.44      122.68      4.14 o
 -23   1   1       91.31       94.26      3.45 o
 -21   1   1        8.89       21.11      2.26 o
 -19   1   1      310.27      304.01      5.79 o
 -17   1   1      103.77      100.62      3.04 o
 -15   1   1       77.47      107.61      2.92 o
 -13   1   1        5.37        4.51      1.56 o
 -11   1   1     8809.74     8839.54    119.85 o
  -9   1   1      217.59      349.36      6.16 o
  -7   1   1     5346.46     4591.67     76.81 o
  -5   1   1     8355.79     8242.68    147.36 o
  -3   1   1      457.39      507.03     10.26 o
  -1   1   1     5671.60     3826.18    114.63 o
   7   1   1     7196.98     6503.56    107.81 o
   9   1   1      733.44      855.28     12.44 o
  11   1   1        0.21       11.74      1.56 o
  13   1   1      745.18      866.61     12.11 o
  15   1   1      310.57      313.33      6.20 o
  17   1   1     5054.34     5404.61     73.93 o
  19   1   1      135.56      101.12      3.90 o
  21   1   1       13.45       12.00      2.38 o
  23   1   1       20.97       15.73      3.12 o
  25   1   1        0.82       -1.03      3.57 o
  27   1   1        3.50       10.76      3.37 o
  29   1   1      800.32      783.56     16.80 o
  31   1   1      195.74      190.13      7.43 o
  33   1   1        0.02        2.83      5.34 o
 -34   2   1       89.33      107.74     24.98 o
 -32   2   1       55.33       66.21      6.32 o
 -30   2   1        0.41        3.74      3.61 o
 -28   2   1       71.61       67.97      4.77 o
 -26   2   1      381.12      363.36      8.99 o
 -24   2   1      974.67      980.91     19.26 o
 -22   2   1       33.73       35.08      3.53 o
 -20   2   1     1128.67     1151.56     18.69 o
 -18   2   1      225.83      203.92      5.05 o
 -16   2   1        0.01        0.20      2.01 o
 -14   2   1        7.28        5.42      2.14 o
 -12   2   1      110.42      104.45      3.33 o
 -10   2   1     4212.29     4612.12     74.26 o
  -8   2   1     1146.03      814.69     17.25 o
  -6   2   1    12944.58    12512.19    274.31 o
  -4   2   1     1773.75     1637.93     38.48 o
  -2   2   1      726.38      686.35     20.37 o
   0   2   1     1259.24     1265.99     26.00 o
   2   2   1      505.83      542.02     12.89 o
   4   2   1      225.72       89.49      4.31 o
   6   2   1    11016.80    10026.49    208.07 o
   8   2   1     4077.80     4119.56     83.00 o
  10   2   1        6.42        2.71      1.81 o
  12   2   1       35.10       27.11      2.22 o
  14   2   1        1.53        3.98      2.09 o
  16   2   1       95.73       69.37      3.45 o
  18   2   1      107.12      106.74      4.19 o
  20   2   1      340.78      326.36      8.38 o
  22   2   1      105.97       91.18      4.93 o
  24   2   1      199.69      215.63      7.19 o
  26   2   1       36.52       28.51      4.68 o
  28   2   1        0.22        1.77      4.23 o
  30   2   1      639.19      650.12     15.57 o
  32   2   1       10.22       10.52      6.25 o
  34   2   1        0.00      -24.28     24.28 o
 -33   3   1      233.35      293.13     44.19 o
 -31   3   1      280.55      314.90     17.42 o
 -29   3   1       40.97       42.18      6.08 o
 -27   3   1      119.68      106.00      7.10 o
 -25   3   1      278.25      287.01      8.21 o
 -23   3   1     2870.24     3006.07     47.72 o
 -21   3   1    11733.84    12268.18    193.44 o
 -19   3   1     2344.52     2429.51     39.35 o
 -17   3   1      483.51      519.30      9.36 o
 -15   3   1        7.94        6.32      2.22 o
 -13   3   1      161.48      121.44      4.56 o
 -11   3   1     8472.67     8594.67    174.06 o
  -9   3   1    18535.37    19280.26    486.87 o
  -7   3   1     3125.45     3375.55     71.13 o
  -5   3   1    10388.26    10350.48    220.34 o
  -3   3   1     1284.05     1211.44     23.91 o
  -1   3   1     3469.67     3728.72    101.94 o
   1   3   1        2.00        0.41      3.61 o
   3   3   1    11166.22    11725.56    217.39 o
   5   3   1     8158.68     8192.04    149.54 o
   7   3   1     3455.87     3928.24     86.87 o
   9   3   1     1095.22     1030.89     23.61 o
  11   3   1       10.91       25.72      3.29 o
  13   3   1     5238.70     5527.69     78.12 o
  15   3   1     2325.07     2407.08     35.74 o
  17   3   1      170.05      159.36      5.71 o
  19   3   1     1195.67     1296.96     20.54 o
  21   3   1     2646.59     2953.41     47.76 o
  23   3   1       18.38       27.23      4.51 o
  25   3   1     1263.64     1292.44     23.41 o
  27   3   1      270.49      281.10      9.12 o
  29   3   1      933.12      981.49     21.32 o
  31   3   1       61.41       61.73      8.09 o
  33   3   1       56.66       70.72      9.73 o
 -32   4   1      196.62      140.13     27.60 o
 -30   4   1        1.20        3.29      7.23 o
 -28   4   1       23.58       23.87      6.82 o
 -26   4   1       12.86       13.48      6.25 o
 -24   4   1      913.71      929.98     27.15 o
 -22   4   1     2176.19     2170.54     46.04 o
 -20   4   1      151.39      152.37      6.99 o
 -18   4   1      501.80      486.20     12.04 o
 -16   4   1       69.52       75.90      4.72 o
 -14   4   1      470.03      518.61     15.85 o
 -12   4   1       81.10       66.25      5.51 o
 -10   4   1      973.91     1293.26     26.70 o
  -8   4   1      365.83      393.46     12.24 o
  -6   4   1     3410.24     3582.01     70.85 o
  -4   4   1      134.90      100.21      5.71 o
  -2   4   1      322.74      380.11     10.35 o
   0   4   1      634.78      573.07     16.14 o
   2   4   1     2037.61     2036.82     58.98 o
   4   4   1      593.57      653.65     22.34 o
   6   4   1     5721.91     5746.69    145.35 o
   8   4   1     1899.78     1959.11     42.38 o
  10   4   1       49.84       63.13      4.72 o
  12   4   1      616.65      666.51     13.51 o
  14   4   1        3.04        2.01      3.20 o
  16   4   1      848.47      842.50     15.16 o
  18   4   1       66.97       63.62      4.85 o
  20   4   1      438.94      424.10      9.61 o
  22   4   1      218.81      215.75      6.90 o
  24   4   1     1245.59     1337.45     27.56 o
  26   4   1       28.34       26.04      5.71 o
  28   4   1       13.28       13.96      5.83 o
  30   4   1        0.92       -1.77      6.99 o
  32   4   1      113.46      126.34     13.76 o
 -29   5   1       10.70       11.74      8.01 o
 -27   5   1        0.01       11.05      8.54 o
 -25   5   1       19.11        8.01      5.58 o
 -23   5   1       77.90       58.48      6.12 o
 -21   5   1      625.77      608.72     15.73 o
 -19   5   1       53.08       66.21      6.16 o
 -17   5   1      251.43      232.95      9.69 o
 -15   5   1      186.56      183.88      8.75 o
 -13   5   1      891.61      916.39     23.00 o
 -11   5   1       34.86       22.18      5.22 o
  -9   5   1     1411.28     1371.09     26.29 o
  -7   5   1      324.55      399.91     10.76 o
  -5   5   1       45.36       42.67      4.85 o
  -3   5   1      168.99      171.64      6.86 o
  -1   5   1      396.39      358.80     11.05 o
   1   5   1     1665.10     1516.08     31.71 o
   3   5   1     3570.97     3434.57     77.21 o
   5   5   1      202.19      227.37     10.89 o
   7   5   1     1209.65     1274.57     44.07 o
   9   5   1       17.88       19.67      6.16 o
  11   5   1      121.91       91.88      8.75 o
  13   5   1        2.56        5.22      4.35 o
  15   5   1      312.90      291.90      9.45 o
  17   5   1       24.80       22.59      5.05 o
  19   5   1      146.33      129.46      6.49 o
  21   5   1       64.44       70.07      6.20 o
  23   5   1      146.40      133.36      8.21 o
  25   5   1       79.10       89.58      7.76 o
  27   5   1       59.18       54.14      8.50 o
  29   5   1       63.57       74.50     11.87 o
 -28   6   1       11.00       20.70     11.67 o
 -26   6   1      203.63      213.24     10.39 o
 -24   6   1        5.42       11.05      6.08 o
 -22   6   1        2.02        0.08      5.79 o
 -20   6   1      449.65      427.56     11.87 o
 -18   6   1       82.41       59.59      6.86 o
 -16   6   1      386.67      361.51     12.74 o
 -14   6   1      600.21      530.89     14.46 o
 -12   6   1      471.64      399.75     11.37 o
 -10   6   1      229.22      237.68      8.95 o
  -8   6   1      276.73      212.17      9.16 o
  -6   6   1      185.71      167.53      8.67 o
  -4   6   1     1074.64     1031.59     23.87 o
  -2   6   1     1543.87     1544.37     33.43 o
   0   6   1     2776.29     2897.52     60.29 o
   2   6   1      857.12      899.14     20.04 o
   4   6   1    11761.14    11463.15    203.14 o
   6   6   1        0.02       14.50      6.25 o
   8   6   1      533.22      464.64     16.27 o
  10   6   1      728.79      665.94     19.88 o
  12   6   1      974.18      904.23     25.35 o
  14   6   1      320.92      305.12     15.20 o
  16   6   1     1355.59     1239.33     31.62 o
  18   6   1       33.67       28.22      7.23 o
  20   6   1       61.09       53.03      7.31 o
  22   6   1        0.47        6.20      6.69 o
  24   6   1        0.08       -7.23      7.23 o
  26   6   1       26.82       12.89     11.05 o
  28   6   1       34.94       47.24     22.34 o
 -25   7   1       91.54      121.66     14.70 o
 -23   7   1        0.17       -3.37      9.12 o
 -21   7   1       11.72       13.06      7.52 o
 -19   7   1       51.86       31.71      8.79 o
 -17   7   1       16.19       15.53      6.45 o
 -15   7   1      105.37       81.41      8.62 o
 -13   7   1      136.58      116.93      8.17 o
 -11   7   1        9.89        4.19      6.57 o
  -9   7   1     2095.70     2172.48     43.74 o
  -7   7   1      346.67      299.57     13.51 o
  -5   7   1       17.76       30.47      7.68 o
  -3   7   1      272.63      248.15     11.17 o
  -1   7   1      956.58      923.62     22.71 o
   1   7   1     1467.80     1562.69     37.25 o
   3   7   1     2079.36     2102.57     48.50 o
   5   7   1      504.65      499.18     15.77 o
   7   7   1      206.32      209.51     11.21 o
   9   7   1       24.82       35.65      7.80 o
  11   7   1      465.14      366.93     16.80 o
  13   7   1       31.39       21.69      9.36 o
  15   7   1      310.59      293.78     15.65 o
  17   7   1      393.25      348.33     13.55 o
  19   7   1      251.12      248.11     13.76 o
  21   7   1        1.91       -8.99      8.99 o
  23   7   1        8.15       15.44     12.74 o
 -20   8   1       17.27       11.30     14.91 o
 -18   8   1       10.96       22.67     10.52 o
 -16   8   1       70.44       62.22     12.28 o
 -14   8   1       58.39       53.64     10.19 o
 -12   8   1       28.93       42.27     10.10 o
 -10   8   1       42.38       12.07      9.20 o
  -8   8   1       31.80       34.41      8.30 o
  -6   8   1       26.32       20.45     11.58 o
  -4   8   1       21.80        0.17      8.95 o
  -2   8   1       31.81        6.49      7.93 o
   0   8   1      146.09      117.76      9.61 o
   2   8   1      125.38      111.88      8.91 o
   4   8   1        5.79       12.57      8.34 o
   6   8   1      213.70      154.15     15.53 o
   8   8   1        6.51       -8.83      8.83 o
  10   8   1      357.62      361.43     22.71 o
  12   8   1       30.84       12.32      7.84 o
  14   8   1      120.34      107.85     13.14 o
  16   8   1      162.93      209.18     15.94 o
  18   8   1       29.91       25.55     13.14 o
  20   8   1        1.21       -8.99     15.90 o
 -13   9   1        0.88        3.08     13.80 o
 -11   9   1        0.72       11.91     11.83 o
  -9   9   1       21.33       34.74     11.46 o
  -7   9   1      343.49      377.12     20.08 o
  -5   9   1       32.69       10.43     16.43 o
  -3   9   1      110.91      149.34     17.05 o
  -1   9   1       19.15       10.97     11.95 o
   1   9   1       47.21       31.38     14.66 o
   3   9   1      113.39      118.33     19.14 o
   5   9   1      193.11      244.34     18.93 o
   7   9   1       69.35       65.80     14.33 o
   9   9   1      258.31      357.77     23.24 o
  11   9   1        1.13        1.27     11.70 o
  13   9   1      217.60      291.65     20.62 o
 -34   0   2       10.17        8.83     14.17 o
 -32   0   2      760.01      697.23     32.53 o
 -30   0   2     1379.17     1313.26     27.85 o
 -28   0   2       42.08       32.69      3.20 o
 -26   0   2      106.24       63.29      3.74 o
 -24   0   2       36.74       23.98      2.96 o
 -22   0   2      662.66      729.47     16.88 o
 -20   0   2     1556.53     1620.77     32.61 o
 -18   0   2     2782.46     2874.55     62.59 o
 -14   0   2       59.62       35.98      2.42 o
 -12   0   2      174.53      206.75      5.05 o
 -10   0   2     7260.89     6872.04    201.04 o
  -8   0   2    11547.17    10666.21    408.01 o
  -2   0   2        2.08       42.55      1.48 o
   0   0   2     2896.92     1142.49     43.86 o
   2   0   2        4.77        2.75      2.09 o
   4   0   2     2770.58     2194.04     70.44 o
   6   0   2     5188.30     5268.45    110.94 o
   8   0   2    18848.53    17597.53    373.34 o
  10   0   2    21058.28    20828.91    797.24 o
  12   0   2     5505.15     4845.09     96.76 o
  14   0   2      563.65      519.15     14.21 o
  16   0   2        0.42        0.41      2.83 o
  18   0   2     1701.64     1834.58     34.54 o
  20   0   2     9607.16    10264.18    191.64 o
  22   0   2      213.34      204.42      7.02 o
  24   0   2      682.51      715.92     17.99 o
  26   0   2      183.74      220.71      8.42 o
  28   0   2       18.34       23.28      5.55 o
  30   0   2      203.35      195.17     11.21 o
  32   0   2       36.95       49.86     10.93 o
  34   0   2      631.08      586.95     22.59 o
 -35   1   2        9.75      -18.77     18.77 o
 -33   1   2       91.70       53.72     17.75 o
 -31   1   2      161.42      147.24     15.81 o
 -29   1   2      148.58      141.86      7.10 o
 -27   1   2        2.95        5.22      2.09 o
 -25   1   2        7.87        4.85      1.98 o
 -23   1   2      127.61      116.43      3.45 o
 -21   1   2      627.15      646.88     10.15 o
 -19   1   2     3461.78     3452.30     49.78 o
 -17   1   2      122.31      144.57      3.41 o
 -15   1   2      964.82      963.17     14.87 o
 -13   1   2        7.27       16.31      1.44 o
 -11   1   2      371.76      445.21      8.25 o
  -9   1   2       67.87       68.14      2.42 o
  -7   1   2     9118.16     8251.31    132.50 o
  -5   1   2     3939.23     4697.73     93.19 o
  -3   1   2       25.42        3.98      1.11 o
  -1   1   2     1746.56     1738.14     29.03 o
   1   1   2      806.44      785.66     17.09 o
   3   1   2        0.49        2.26      0.87 o
   5   1   2     6781.34     6512.01    111.22 o
   7   1   2      492.86      652.42     11.00 o
   9   1   2     1646.37     1962.23     29.77 o
  11   1   2     4443.03     4298.46     65.27 o
  13   1   2       65.32       62.64      2.51 o
  15   1   2      169.22      199.93      4.60 o
  17   1   2      151.57      164.61      4.48 o
  19   1   2      352.39      331.00      6.99 o
  21   1   2      127.05      128.47      4.40 o
  23   1   2     1002.07      988.72     17.62 o
  25   1   2      345.77      383.57      9.98 o
  27   1   2       52.56       49.86      4.48 o
  29   1   2       20.61       15.94      4.93 o
  31   1   2        1.29        9.32      5.51 o
  33   1   2       57.19       56.23      8.34 o
 -34   2   2       26.15        6.16     20.66 o
 -32   2   2      166.55      152.99     28.88 o
 -30   2   2       27.62       22.43      4.14 o
 -28   2   2      298.14      327.14     11.58 o
 -26   2   2      444.18      489.29     12.37 o
 -24   2   2        0.99        3.20      3.12 o
 -22   2   2       12.55        4.27      2.92 o
 -20   2   2     1011.63     1068.64     17.90 o
 -18   2   2     1078.44     1154.35     20.95 o
 -16   2   2     1770.30     1680.53     25.30 o
 -14   2   2       94.42       96.02      3.53 o
 -12   2   2        8.51       -0.74      2.09 o
 -10   2   2     1549.87     1715.19     31.58 o
  -8   2   2     2399.33     2340.13     36.72 o
  -6   2   2     7321.51     7549.08    127.73 o
  -4   2   2    15863.86    15060.85    360.28 o
  -2   2   2     4554.27     4336.46     79.31 o
   0   2   2     1491.25     1500.34     32.86 o
   2   2   2      767.06      826.60     19.30 o
   4   2   2      158.76      153.11      5.01 o
   6   2   2     1285.75     1251.90     23.20 o
   8   2   2    14796.70    14666.70    265.86 o
  10   2   2     2035.89     2268.63     33.80 o
  12   2   2     1314.02     1256.30     18.77 o
  14   2   2      869.07      893.79     14.00 o
  16   2   2        2.33        0.87      2.92 o
  18   2   2       42.56       37.00      3.57 o
  20   2   2     1431.23     1496.69     23.82 o
  22   2   2       28.64       31.38      4.31 o
  24   2   2      593.63      652.46     13.31 o
  26   2   2       16.90       23.98      4.97 o
  28   2   2       23.16       20.17      5.09 o
  30   2   2      111.38      104.04      7.56 o
  32   2   2       67.77       79.56      9.86 o
  34   2   2       45.64       39.55     13.39 o
 -33   3   2       70.64       61.73     21.15 o
 -31   3   2        0.02        7.39      6.82 o
 -29   3   2      297.46      258.30     10.31 o
 -27   3   2       16.83       19.97      4.35 o
 -25   3   2       88.24       99.40      6.69 o
 -23   3   2        0.44        0.54      3.74 o
 -21   3   2        5.56       10.89      5.42 o
 -19   3   2     5464.00     5445.06     93.85 o
 -17   3   2      103.75       84.89      4.35 o
 -15   3   2      539.07      503.99     12.00 o
 -13   3   2       11.94        7.56      2.46 o
 -11   3   2     1046.76     1084.25     21.76 o
  -9   3   2     4987.99     5146.47     86.50 o
  -7   3   2     3576.65     3968.37     72.61 o
  -5   3   2      215.82      142.11      4.27 o
  -3   3   2    21643.83    21286.69    536.23 o
  -1   3   2      581.03      536.76     13.80 o
   1   3   2      194.80      236.90      6.62 o
   3   3   2      506.68      558.90     12.44 o
   5   3   2       72.87       73.40      3.66 o
   7   3   2    12641.31    12970.75    294.48 o
   9   3   2      181.07      131.02      4.64 o
  11   3   2     3639.75     3977.57     71.34 o
  13   3   2     1960.98     1970.16     30.73 o
  15   3   2      180.28      186.51      5.01 o
  17   3   2       24.10       22.84      3.04 o
  19   3   2      489.76      483.08     10.52 o
  21   3   2      169.53      157.68      6.86 o
  23   3   2     2204.73     2269.90     36.39 o
  25   3   2      110.92      101.36      6.99 o
  27   3   2        0.11        0.50      5.18 o
  29   3   2      119.57      130.41      8.54 o
  31   3   2       19.76       12.57      9.78 o
  33   3   2       77.49       63.33     13.06 o
 -32   4   2      142.22      365.45    105.15 o
 -30   4   2        0.08       14.13     10.63 o
 -28   4   2      241.97      250.78     10.19 o
 -26   4   2      168.65      172.21      7.56 o
 -24   4   2      226.53      192.50      7.43 o
 -22   4   2      272.45      286.15      9.08 o
 -20   4   2     5616.49     5904.98     96.44 o
 -18   4   2       85.03       93.19      5.62 o
 -16   4   2       15.66       19.63      3.66 o
 -14   4   2      251.54      262.44      8.25 o
 -12   4   2      368.35      333.91      8.71 o
 -10   4   2      580.97      602.03     12.16 o
  -8   4   2     1930.39     2203.03     37.74 o
  -6   4   2        0.09        7.43      3.37 o
  -4   4   2      177.37      204.94      7.52 o
  -2   4   2     1436.88     1714.33     38.57 o
   0   4   2      117.74       90.36      6.86 o
   2   4   2       59.19       51.26      5.30 o
   4   4   2       87.83       62.84      4.14 o
   6   4   2      828.97     1043.80     24.48 o
   8   4   2       10.73       11.87      3.49 o
  10   4   2      110.44      112.16      5.58 o
  12   4   2     1915.95     2029.50     34.83 o
  14   4   2       64.35       68.59      4.40 o
  16   4   2      179.66      165.11      6.45 o
  18   4   2      215.07      209.67      8.79 o
  20   4   2       81.32       73.85      5.01 o
  22   4   2      510.93      541.61     12.07 o
  24   4   2     2357.09     2558.84     46.54 o
  26   4   2        6.14        9.45      5.42 o
  28   4   2       22.46        7.76      6.73 o
  30   4   2       93.82       87.40     12.37 o
  32   4   2       76.21       50.23     12.00 o
 -29   5   2      241.14      254.16     13.14 o
 -27   5   2        0.08        0.98      6.66 o
 -25   5   2       27.88       30.73      5.09 o
 -23   5   2      159.99      155.00      7.06 o
 -21   5   2      696.03      751.03     16.72 o
 -19   5   2       91.40       90.23      5.34 o
 -17   5   2      118.17       98.24      6.99 o
 -15   5   2      407.06      488.79     13.85 o
 -13   5   2        4.16        2.34      4.11 o
 -11   5   2      118.99      120.55      5.42 o
  -9   5   2       68.41      101.12      5.46 o
  -7   5   2        1.06       -3.12      3.12 o
  -5   5   2     3787.71     3670.07     74.75 o
  -3   5   2      128.37      101.62      6.57 o
  -1   5   2      333.84      300.73     10.31 o
   1   5   2      148.13      135.62     12.28 o
   3   5   2        8.65       12.77      7.64 o
   5   5   2      284.94      262.00     13.96 o
   7   5   2        5.72        4.03      5.38 o
   9   5   2     2058.41     2126.07     51.18 o
  11   5   2       20.93       12.57      4.81 o
  13   5   2        8.05       10.89      3.61 o
  15   5   2      146.89      136.32      6.12 o
  17   5   2        4.62        5.30      4.27 o
  19   5   2      152.21      173.86      6.82 o
  21   5   2       11.68       12.94      4.85 o
  23   5   2       12.62       26.61      5.18 o
  25   5   2      229.72      243.43     11.17 o
  27   5   2      138.61      138.99      9.53 o
  29   5   2       18.06       35.85     10.56 o
 -28   6   2        6.80       21.81     14.00 o
 -26   6   2       81.12      100.55      8.67 o
 -24   6   2        0.00        3.49      5.79 o
 -22   6   2       91.35       80.99      7.23 o
 -20   6   2       43.12       34.21      5.99 o
 -18   6   2        5.70        8.05      5.79 o
 -16   6   2      187.78      117.46      6.86 o
 -14   6   2       41.10       72.74      6.99 o
 -12   6   2      753.37      744.95     16.55 o
 -10   6   2       16.67       32.04      5.30 o
  -8   6   2      542.58      517.95     12.77 o
  -6   6   2      310.88      246.06     10.15 o
  -4   6   2     1813.94     1673.13     35.41 o
  -2   6   2      975.79     1027.90     23.94 o
   0   6   2     7072.14     7417.48    137.38 o
   2   6   2      371.50      362.49     13.96 o
   4   6   2     7020.55     6944.99    145.31 o
   6   6   2        6.00       28.09      9.53 o
   8   6   2     1722.65     1666.23     47.15 o
  10   6   2      125.92      106.74      8.67 o
  12   6   2      302.88      347.26     18.53 o
  14   6   2      116.92      139.11      7.73 o
  16   6   2      558.21      599.69     15.90 o
  18   6   2       10.48        9.08      5.30 o
  20   6   2      134.62      104.28      7.60 o
  22   6   2       10.45       14.29      6.62 o
  24   6   2        7.66       15.53      8.25 o
  26   6   2       29.67        6.25     10.84 o
 -23   7   2      117.75      117.30     10.19 o
 -21   7   2       18.83       16.35      6.73 o
 -19   7   2        3.75        3.82      7.64 o
 -17   7   2       35.33        1.98      7.47 o
 -15   7   2       19.06       23.91      6.69 o
 -13   7   2      110.49      114.30      7.73 o
 -11   7   2       53.82       33.47      6.49 o
  -9   7   2     1449.15     1403.05     31.54 o
  -7   7   2      658.37      666.83     16.27 o
  -5   7   2        1.12        5.67      7.76 o
  -3   7   2      376.62      421.73     14.17 o
  -1   7   2      235.64      202.85     10.35 o
   1   7   2     5098.85     5355.85    110.27 o
   3   7   2     3845.76     4072.28     96.31 o
   5   7   2      117.09      103.42      9.98 o
   7   7   2      151.54      174.67     14.21 o
   9   7   2        0.15       16.27      9.89 o
  11   7   2      524.23      530.64     20.86 o
  13   7   2      726.70      683.14     21.48 o
  15   7   2       22.93       25.50      7.56 o
  17   7   2       42.80       17.86      8.17 o
  19   7   2       80.27       81.41     10.10 o
  21   7   2       25.87       13.06      9.78 o
  23   7   2        6.96        2.14     15.07 o
 -20   8   2        0.89       13.35     13.51 o
 -18   8   2       22.70       17.25     12.53 o
 -16   8   2       89.21      102.27     11.70 o
 -14   8   2      103.99      164.86     15.85 o
 -12   8   2        0.46       -1.35      9.16 o
 -10   8   2       13.55       -2.38      7.47 o
  -8   8   2       54.99       46.61      8.87 o
  -6   8   2        0.05       -2.51      7.15 o
  -4   8   2        1.36       -7.31      8.91 o
  -2   8   2      106.31       66.37     11.09 o
   0   8   2       41.87       38.20     10.02 o
   2   8   2        0.01       -7.73     10.15 o
   4   8   2      160.81      225.98     16.38 o
   6   8   2       36.38       48.02     15.73 o
   8   8   2        2.26        8.95     10.60 o
  10   8   2        0.01        2.55      9.78 o
  12   8   2       41.60       52.03     12.37 o
  14   8   2        9.50        7.56      9.04 o
  16   8   2        5.14       13.55     11.70 o
  18   8   2       19.62       30.84     13.35 o
 -13   9   2      507.00      637.39     32.32 o
 -11   9   2       48.85       64.53     18.93 o
  -9   9   2       43.11      127.98     21.52 o
  -7   9   2       99.62       99.27     15.24 o
  -5   9   2       53.98       78.41     19.14 o
  -3   9   2       35.65       50.97     16.92 o
  -1   9   2       43.76       36.76     15.77 o
   1   9   2       12.83       18.32     15.36 o
   3   9   2        1.98       19.30     17.75 o
   5   9   2       36.33       45.10     16.64 o
   7   9   2       33.39       40.99     15.36 o
   9   9   2      100.85      115.66     17.38 o
  11   9   2       96.78       76.19     16.72 o
 -35   1   3        0.10      -28.83     28.83 o
 -33   1   3       13.18       18.23     15.36 o
 -31   1   3        7.02       10.56     10.02 o
 -29   1   3        0.34        2.63      9.04 o
 -27   1   3      374.30      357.28      7.80 o
 -25   1   3     2601.82     2373.81     43.91 o
 -23   1   3      218.57      243.39      5.99 o
 -21   1   3        3.04       11.17      1.44 o
 -19   1   3       21.49       22.59      1.48 o
 -17   1   3       48.69       24.07      1.64 o
 -15   1   3        7.21       -0.50      0.94 o
 -13   1   3    11422.77    11533.89    205.36 o
 -11   1   3      121.75      222.93      4.14 o
  -9   1   3     2167.10     2458.05     35.98 o
  -7   1   3      258.08      153.07      4.07 o
  -5   1   3      461.08      527.27      9.98 o
  -3   1   3    16256.00    14380.17    583.92 o
  -1   1   3    17611.10    15449.74    509.82 o
   3   1   3      155.28      181.42      4.35 o
   5   1   3     6799.25     6811.43    123.51 o
   7   1   3      132.68      168.76      4.31 o
   9   1   3     1523.98     1696.87     28.62 o
  11   1   3     2103.10     1953.97     29.66 o
  13   1   3      292.15      301.79      6.32 o
  15   1   3     2535.07     2522.94     34.54 o
  17   1   3       51.75       58.15      3.49 o
  19   1   3       39.73       44.89      3.12 o
  21   1   3      115.34       92.04      4.88 o
  23   1   3      278.96      272.26      7.73 o
  25   1   3        0.30        6.12      4.48 o
  27   1   3       19.66       19.43      4.48 o
  29   1   3       11.44       10.02      5.14 o
  31   1   3      189.50      181.20      8.75 o
  33   1   3       48.50       66.12      9.57 o
 -34   2   3        0.32       13.80     15.85 o
 -32   2   3       17.74       40.75     23.28 o
 -30   2   3        4.43       12.48     11.37 o
 -28   2   3        3.25        9.57      2.14 o
 -26   2   3     1771.47     1782.46     27.52 o
 -24   2   3      134.78      123.66      4.27 o
 -22   2   3      551.45      524.98     11.33 o
 -20   2   3      115.27      114.92      4.14 o
 -18   2   3      338.97      342.50      7.52 o
 -16   2   3      268.68      243.39      5.42 o
 -14   2   3      131.29      149.91      3.70 o
 -12   2   3      236.37      195.54      4.19 o
 -10   2   3        0.07        1.07      1.35 o
  -8   2   3      318.56      317.19      6.41 o
  -6   2   3        2.54        2.96      1.68 o
  -4   2   3      464.41      514.75      9.53 o
  -2   2   3    11072.49    10092.36    204.46 o
   0   2   3      311.56      477.83      9.57 o
   2   2   3      256.04      256.12      5.22 o
   4   2   3     1421.87     1497.55     27.31 o
   6   2   3      282.42      248.15      5.99 o
   8   2   3       36.76       28.96      2.46 o
  10   2   3     3024.44     3126.94     51.42 o
  12   2   3      823.79      704.99     12.20 o
  14   2   3      944.45      998.45     17.33 o
  16   2   3        4.47        3.53      2.71 o
  18   2   3        0.00        0.45      3.12 o
  20   2   3       12.88       18.03      3.45 o
  22   2   3       14.48       19.51      4.64 o
  24   2   3      236.61      238.38      8.79 o
  26   2   3        1.35        1.61      5.18 o
  28   2   3      485.05      502.79     13.06 o
  30   2   3       77.69       79.93      7.97 o
  32   2   3       52.98       43.91      8.13 o
  34   2   3        4.99       -8.21     10.63 o
 -33   3   3       52.44       13.48     25.18 o
 -31   3   3       46.59       35.85     22.84 o
 -29   3   3       83.57      114.47      5.30 o
 -27   3   3      244.86      241.05      7.39 o
 -25   3   3     1617.18     1659.25     29.03 o
 -23   3   3       26.11       24.48      3.74 o
 -21   3   3     3085.71     3130.43     46.33 o
 -19   3   3      384.69      405.83      8.79 o
 -17   3   3     3027.93     3211.18     52.20 o
 -15   3   3     5039.17     4935.08     80.67 o
 -13   3   3      161.73      152.34      4.81 o
 -11   3   3     5000.83     5011.76     79.19 o
  -9   3   3     7366.67     7735.86    118.50 o
  -7   3   3      960.04      942.38     19.14 o
  -5   3   3       37.44       21.52      2.83 o
  -3   3   3     8246.33     8874.29    142.35 o
  -1   3   3     6687.34     6809.33    126.09 o
   1   3   3     7863.99     8109.87    144.98 o
   3   3   3      120.25      106.66      5.01 o
   5   3   3     1727.65     2020.80     40.95 o
   7   3   3     2362.83     2356.93     41.03 o
   9   3   3     3008.46     2968.65     53.27 o
  11   3   3     4955.35     4835.48     91.10 o
  13   3   3     8486.75     8720.92    130.81 o
  15   3   3     2039.54     2034.07     29.36 o
  17   3   3        5.04        0.90      3.12 o
  19   3   3       74.70       85.10      5.25 o
  21   3   3       40.62       47.98      4.68 o
  23   3   3     2269.14     2440.27     39.51 o
  25   3   3     5071.39     5484.24    107.40 o
  27   3   3      286.89      277.97     10.10 o
  29   3   3      288.99      278.42     12.11 o
  31   3   3        8.99        2.51      8.99 o
  33   3   3       28.89       27.44     11.46 o
 -30   4   3      414.06      382.79     53.23 o
 -28   4   3      129.44      133.07      7.52 o
 -26   4   3        0.28       -4.31      4.31 o
 -24   4   3       16.23       10.76      3.33 o
 -22   4   3      171.38      165.28      5.88 o
 -20   4   3     1535.95     1575.84     25.83 o
 -18   4   3      549.42      574.31     11.95 o
 -16   4   3      461.93      425.58     11.09 o
 -14   4   3       27.09       24.72      3.49 o
 -12   4   3     1831.83     1844.48     32.41 o
 -10   4   3        1.31        4.40      2.79 o
  -8   4   3     1259.24     1265.41     23.87 o
  -6   4   3      303.44      363.81      9.41 o
  -4   4   3      777.28      785.57     22.71 o
  -2   4   3     6307.34     6349.66    167.61 o
   0   4   3      178.66      238.63      8.83 o
   2   4   3     1493.36     1468.43     31.05 o
   4   4   3      624.89      562.84     13.59 o
   6   4   3      156.53      192.79      7.93 o
   8   4   3      316.92      366.93     10.52 o
  10   4   3     1676.02     1801.06     31.99 o
  12   4   3       34.44       43.95      3.86 o
  14   4   3      300.90      363.19      9.49 o
  16   4   3       54.00       40.09      4.51 o
  18   4   3      258.75      273.17      8.30 o
  20   4   3      101.04      119.48      6.45 o
  22   4   3      324.89      314.86      9.65 o
  24   4   3       63.95       47.68      6.82 o
  26   4   3      252.70      244.50      9.20 o
  28   4   3      346.21      354.49     13.14 o
  30   4   3        0.06        4.27     11.67 o
 -29   5   3        0.67      -10.60     10.60 o
 -27   5   3      283.02      305.04     12.44 o
 -25   5   3       14.87       13.76      4.72 o
 -23   5   3      170.63      132.66      6.57 o
 -21   5   3       13.42       19.47      4.68 o
 -19   5   3      297.22      278.92      8.58 o
 -17   5   3      102.45      107.52      5.14 o
 -15   5   3      201.42      198.25      8.13 o
 -13   5   3       13.55       18.44      4.35 o
 -11   5   3      492.24      459.96     11.50 o
  -9   5   3        9.62       16.47      3.45 o
  -7   5   3       88.37       80.99      4.68 o
  -5   5   3      338.15      296.33      8.09 o
  -3   5   3      343.39      358.31     12.69 o
  -1   5   3      840.75      880.08     26.74 o
   1   5   3     1873.60     1837.13     60.00 o
   3   5   3     1440.78     1395.82     35.78 o
   5   5   3      616.56      613.36     15.28 o
   7   5   3       25.93       28.83      4.81 o
   9   5   3      126.40      153.20      9.73 o
  11   5   3       90.87      104.69      5.25 o
  13   5   3      947.91      928.09     18.86 o
  15   5   3       48.52       49.00      4.60 o
  17   5   3      238.85      229.51      7.88 o
  19   5   3      196.78      188.72      7.97 o
  21   5   3       80.11       64.16      6.20 o
  23   5   3       60.50       73.15      5.95 o
  25   5   3      154.83      131.22      9.16 o
  27   5   3       33.45       32.61      7.36 o
  29   5   3        7.71        6.49     10.10 o
 -26   6   3       62.72       89.16      9.16 o
 -24   6   3       25.48       22.34      5.75 o
 -22   6   3        2.96        4.51      5.75 o
 -20   6   3        2.00        5.46      5.30 o
 -18   6   3        2.95        8.25      5.92 o
 -16   6   3       89.11       80.83      6.73 o
 -14   6   3      228.75      239.65      9.28 o
 -12   6   3     2669.79     2407.90     42.06 o
 -10   6   3      451.39      439.87     11.74 o
  -8   6   3     1337.83     1234.16     27.48 o
  -6   6   3      554.66      497.63     12.20 o
  -4   6   3      257.16      212.38      9.53 o
  -2   6   3      208.66      265.94     10.60 o
   0   6   3    11905.30    11799.41    239.41 o
   2   6   3      401.01      438.48     19.06 o
   4   6   3     2186.81     2223.53     63.62 o
   6   6   3       80.54      100.99     11.00 o
   8   6   3     1234.99     1246.28     32.04 o
  10   6   3      127.65      137.43     10.47 o
  12   6   3      355.78      338.06     12.74 o
  14   6   3      167.70      187.86      9.41 o
  16   6   3       73.25       69.12      5.99 o
  18   6   3      551.89      538.16     14.21 o
  20   6   3      253.40      262.65     10.72 o
  22   6   3       57.65       61.98      6.99 o
  24   6   3       94.21       84.94      9.82 o
  26   6   3        0.01       -8.30      9.12 o
 -23   7   3       59.23       54.54     10.60 o
 -21   7   3       77.59       84.24      8.25 o
 -19   7   3       10.61       10.76      7.80 o
 -17   7   3        6.42       12.81      6.69 o
 -15   7   3      496.69      431.87     15.20 o
 -13   7   3      178.91      153.89      9.73 o
 -11   7   3      773.36      707.95     19.92 o
  -9   7   3       21.58       27.68      5.88 o
  -7   7   3      639.76      603.75     16.35 o
  -5   7   3        0.04        5.09      5.88 o
  -3   7   3      214.64      198.87     14.37 o
  -1   7   3       47.33       34.04      6.66 o
   1   7   3     2906.51     2990.87     59.84 o
   3   7   3      428.79      532.95     21.36 o
   5   7   3     1624.25     1593.62     47.68 o
   7   7   3       14.40        6.41      7.84 o
   9   7   3       16.76       10.97      9.82 o
  11   7   3      447.13      401.31     22.71 o
  13   7   3      962.85     1025.92     33.19 o
  15   7   3      136.98      119.97      9.94 o
  17   7   3      158.97      141.37     11.54 o
  19   7   3        2.94       28.51     11.87 o
  21   7   3        9.01       18.60     14.54 o
  23   7   3       18.24        6.86     15.03 o
 -20   8   3        0.04       -0.94     14.17 o
 -18   8   3        1.95       23.13     12.28 o
 -16   8   3       33.87       17.82     12.57 o
 -14   8   3       56.70       49.66     11.21 o
 -12   8   3      100.00      152.91     12.89 o
 -10   8   3       61.71       60.26      9.36 o
  -8   8   3      120.57      102.97     10.43 o
  -6   8   3      413.19      398.60     15.81 o
  -4   8   3        1.10        2.42      8.99 o
  -2   8   3       82.87       65.22     10.10 o
   0   8   3       22.77       31.50     10.84 o
   2   8   3      288.58      305.32     20.37 o
   4   8   3        9.95       25.92      9.73 o
   6   8   3       26.01       54.30     17.45 o
   8   8   3        1.36       -0.90     13.59 o
  10   8   3        9.16        8.42     20.21 o
  12   8   3       59.99       78.24     17.42 o
  14   8   3        5.70        5.30     18.60 o
  16   8   3       19.79        2.46     13.51 o
  18   8   3        4.57       12.69     14.99 o
 -11   9   3       13.11       26.00     13.76 o
  -9   9   3      163.92      203.88     21.81 o
  -7   9   3       28.31       35.89     17.90 o
  -5   9   3      361.54      426.61     25.50 o
  -3   9   3       10.87       16.92     15.11 o
  -1   9   3      161.59      169.66     20.25 o
   1   9   3      189.59      199.61     19.26 o
   3   9   3      112.18      145.07     19.43 o
   5   9   3       33.81       48.18     17.66 o
   7   9   3       40.25       51.14     16.92 o
   9   9   3      143.95      166.38     19.01 o
  11   9   3      152.33      207.33     24.81 o
 -34   0   4        6.12      -10.10     33.10 o
 -32   0   4       43.96        9.78     21.97 o
 -30   0   4      228.02      233.95     21.89 o
 -28   0   4        2.38        5.05      9.28 o
 -26   0   4      183.53      156.94     13.92 o
 -24   0   4        2.22       15.69     13.18 o
 -22   0   4      671.47      545.47     24.98 o
 -20   0   4     1586.09     1693.17     61.03 o
 -18   0   4      268.39      301.38     15.24 o
 -16   0   4       39.55       22.84      6.16 o
 -14   0   4     5147.29     6280.70    152.67 o
 -12   0   4      776.73      802.95     26.82 o
 -10   0   4     2448.23     2533.58    121.57 o
  -6   0   4     9168.41     9663.43    259.17 o
  -4   0   4     1840.21     2168.49     53.56 o
  -2   0   4     1126.55      983.67     21.52 o
   0   0   4      544.53      501.16     19.26 o
   8   0   4      290.50      236.98      7.97 o
  10   0   4      134.46      179.20      7.60 o
  12   0   4     1973.19     2147.67     47.65 o
  14   0   4     6938.17     7008.40    175.38 o
  16   0   4    16017.72    16509.09    374.78 o
  18   0   4     1618.03     1779.47     41.73 o
  20   0   4      168.19      233.37      8.09 o
  22   0   4      715.26      803.15     22.10 o
  24   0   4       36.91       41.44      6.53 o
  26   0   4       42.60       39.88      6.57 o
  28   0   4      212.94      205.44     10.02 o
  30   0   4       36.51       35.98      7.52 o
  32   0   4        0.82       -0.08      8.62 o
  34   0   4       44.41       37.33     16.59 o
 -33   1   4       76.26      103.01     17.90 o
 -31   1   4       35.29       32.94     10.84 o
 -29   1   4       15.14       13.31      8.79 o
 -27   1   4       28.56       16.14      8.83 o
 -25   1   4       62.67       45.17      9.12 o
 -23   1   4        6.34       12.28      6.04 o
 -21   1   4     2187.43     2114.04     44.89 o
 -19   1   4      306.83      260.48     10.68 o
 -17   1   4      499.48      484.40     11.05 o
 -15   1   4        1.82        2.46      1.24 o
 -13   1   4      466.01      467.85      8.62 o
 -11   1   4     1655.17     1825.14     29.86 o
  -9   1   4    10506.26    10562.49    220.92 o
  -7   1   4      173.53      175.74      4.07 o
  -5   1   4     3475.72     3288.76     53.68 o
  -3   1   4     1112.85     1110.45     23.45 o
  -1   1   4      848.88      701.01     14.46 o
   1   1   4     2602.89     2545.74     54.71 o
   3   1   4    19869.03    19159.61    365.78 o
   5   1   4    14744.76    14809.24    286.68 o
   7   1   4      850.46      817.28     14.37 o
   9   1   4       16.05        7.02      2.26 o
  11   1   4      371.64      335.35      7.36 o
  13   1   4      968.64      934.95     16.18 o
  15   1   4      488.77      545.35     10.80 o
  17   1   4     1601.84     1641.79     28.18 o
  19   1   4      140.84      160.47      5.62 o
  21   1   4      118.96      123.55      6.78 o
  23   1   4        3.90        4.77      3.70 o
  25   1   4        0.15        4.51      4.19 o
  27   1   4        0.03       11.42      5.14 o
  29   1   4      203.47      212.22      9.32 o
  31   1   4       11.04       19.43      6.36 o
  33   1   4       13.49        3.94      8.46 o
 -34   2   4        0.14      -13.55     13.55 o
 -32   2   4        0.84        1.68     16.10 o
 -30   2   4       70.90       71.59     11.79 o
 -28   2   4        6.18        5.38     13.51 o
 -26   2   4      971.28      987.73     21.85 o
 -24   2   4     2942.86     2766.04     59.18 o
 -22   2   4     1025.30      981.16     15.98 o
 -20   2   4      130.79      128.02      3.45 o
 -18   2   4      811.75      741.92     12.32 o
 -16   2   4        0.06        2.30      1.81 o
 -14   2   4      251.21      226.10      5.14 o
 -12   2   4        0.27        3.70      1.52 o
 -10   2   4      453.00      564.53      9.73 o
  -8   2   4     7909.79     8070.15    141.54 o
  -6   2   4     4521.76     5006.99     81.15 o
  -4   2   4     2779.12     2642.51     41.64 o
  -2   2   4      271.16      349.68      8.34 o
   0   2   4     1447.87     1431.14     28.25 o
   2   2   4     3583.93     3483.64     66.58 o
   4   2   4     3800.45     3397.77     62.88 o
   6   2   4     2421.34     2601.43     49.33 o
   8   2   4      101.44      139.15      4.51 o
  10   2   4        0.16        3.70      1.81 o
  12   2   4      358.66      334.90      7.97 o
  14   2   4     1129.49     1202.33     22.47 o
  16   2   4     1715.36     1665.61     29.62 o
  18   2   4      500.25      471.91     10.52 o
  20   2   4       86.70       86.25      5.18 o
  22   2   4        0.46        4.56      4.35 o
  24   2   4      134.52      131.26      6.94 o
  26   2   4      485.77      495.08     13.11 o
  28   2   4        3.43        2.14      6.45 o
  30   2   4        2.65       20.33      7.64 o
  32   2   4      189.37      152.34     11.79 o
 -33   3   4      344.63      294.52     44.69 o
 -31   3   4       23.73       30.23     22.39 o
 -29   3   4       66.56       71.59     21.48 o
 -27   3   4       40.86       38.44      3.12 o
 -25   3   4      844.01      828.13     16.59 o
 -23   3   4       39.40       41.60      3.70 o
 -21   3   4     2911.56     2895.54     39.27 o
 -19   3   4     3858.25     3939.58     55.69 o
 -17   3   4      124.48      152.09      4.51 o
 -15   3   4       57.41       60.74      3.04 o
 -13   3   4       84.56       87.94      3.33 o
 -11   3   4      143.63      136.11      4.68 o
  -9   3   4    12762.34    13172.83    238.63 o
  -7   3   4      202.38      220.43      7.15 o
  -5   3   4       44.56       62.18      3.49 o
  -3   3   4       52.65       72.13      3.37 o
  -1   3   4      378.85      396.42      8.25 o
   1   3   4     4773.12     4912.82     83.74 o
   3   3   4      312.81      264.92      5.79 o
   5   3   4      153.52      191.19      5.18 o
   7   3   4     2370.94     2470.57     50.27 o
   9   3   4      635.72      603.43     13.96 o
  11   3   4      334.28      366.56      8.62 o
  13   3   4      332.53      290.58      7.02 o
  15   3   4      166.53      152.00      5.30 o
  17   3   4     1887.08     1955.29     33.64 o
  19   3   4      473.12      505.10     12.32 o
  21   3   4        3.30       -3.74      4.35 o
  23   3   4       32.47       35.08      5.14 o
  25   3   4      518.25      565.23     13.96 o
  27   3   4      439.68      437.50     13.06 o
  29   3   4      410.65      378.43     13.35 o
  31   3   4       19.39       17.95     10.80 o
 -30   4   4        1.60       -7.88     15.65 o
 -28   4   4      115.73      118.90      6.53 o
 -26   4   4      347.97      359.79     10.47 o
 -24   4   4       52.53       48.39      4.56 o
 -22   4   4     1026.16     1061.79     19.63 o
 -20   4   4     1222.78     1347.56     22.30 o
 -18   4   4      416.01      388.29     10.76 o
 -16   4   4       34.84       45.80      3.86 o
 -14   4   4      219.59      215.46      6.53 o
 -12   4   4     1667.42     1668.57     29.32 o
 -10   4   4      161.29      167.65      5.71 o
  -8   4   4     4374.88     4435.64     76.77 o
  -6   4   4      736.25      858.31     20.95 o
  -4   4   4     1646.96     1591.56     30.73 o
  -2   4   4      367.23      366.07      9.28 o
   0   4   4     3538.03     3923.27     63.62 o
   2   4   4      990.65      980.21     21.11 o
   4   4   4      481.18      532.45     13.35 o
   6   4   4       20.70       13.35      3.20 o
   8   4   4     2202.67     2476.16     42.84 o
  10   4   4      368.30      354.41     10.97 o
  12   4   4       37.90       30.93      4.03 o
  14   4   4     1262.34     1330.26     25.22 o
  16   4   4      589.73      656.03     12.41 o
  18   4   4       93.49      102.51      5.92 o
  20   4   4      394.43      435.07     10.06 o
  22   4   4      288.87      311.40     10.15 o
  24   4   4       42.91       36.72      5.42 o
  26   4   4      186.52      166.17      8.54 o
  28   4   4       20.63       20.66      7.60 o
  30   4   4      490.63      495.49     23.20 o
 -29   5   4        8.07       11.46     23.70 o
 -27   5   4        0.18        1.68      5.99 o
 -25   5   4      266.14      251.20      8.87 o
 -23   5   4      113.42      116.73      6.41 o
 -21   5   4      656.30      667.99     17.12 o
 -19   5   4      230.68      251.61      8.46 o
 -17   5   4      390.91      381.76      9.78 o
 -15   5   4       22.07       28.09      4.97 o
 -13   5   4      743.55      783.11     18.49 o
 -11   5   4      967.44      967.07     18.16 o
  -9   5   4        0.42        7.06      3.86 o
  -7   5   4      112.99       77.79      4.77 o
  -5   5   4       57.82       60.46      5.01 o
  -3   5   4      132.49      128.56      7.27 o
  -1   5   4       91.04       98.40      5.25 o
   1   5   4     1805.94     1928.43     44.89 o
   3   5   4       35.90       41.93      5.67 o
   5   5   4       35.76       24.31      4.81 o
   7   5   4      600.52      682.77     16.47 o
   9   5   4       34.59       30.36      3.86 o
  11   5   4       56.27       55.61      4.40 o
  13   5   4       71.21       60.26      4.97 o
  15   5   4        0.00       -4.51      4.51 o
  17   5   4       11.92       14.17      3.70 o
  19   5   4      153.37      136.81      6.73 o
  21   5   4      191.48      197.34      9.78 o
  23   5   4        5.39        5.67      6.25 o
  25   5   4       13.56       12.24      7.15 o
  27   5   4       15.87       17.21      8.71 o
  29   5   4       49.26       48.87     14.37 o
 -26   6   4       12.48        5.83      8.75 o
 -24   6   4      231.08      276.53     11.46 o
 -22   6   4      157.75      140.43      8.58 o
 -20   6   4       84.80       72.94      6.82 o
 -18   6   4      289.32      229.47     11.37 o
 -16   6   4      441.19      419.14     13.02 o
 -14   6   4        3.78        6.29      5.22 o
 -12   6   4     1937.05     1804.28     35.78 o
 -10   6   4      707.51      722.86     16.59 o
  -8   6   4      882.61      809.52     18.27 o
  -6   6   4      696.86      688.98     15.16 o
  -4   6   4       92.64       86.25      5.42 o
  -2   6   4       15.51       20.95      4.97 o
   0   6   4     1488.98     1479.44     41.44 o
   2   6   4     3511.96     3518.77     98.74 o
   4   6   4     1223.92     1367.81     32.90 o
   6   6   4      519.25      551.64     19.55 o
   8   6   4     1076.49     1165.24     29.03 o
  10   6   4       76.77       85.35      5.75 o
  12   6   4        3.11        3.74      4.64 o
  14   6   4     1068.12     1101.87     25.92 o
  16   6   4      105.37      132.79      7.56 o
  18   6   4        8.51       23.08      5.95 o
  20   6   4      411.19      429.28     12.53 o
  22   6   4      152.17      145.64      9.65 o
  24   6   4       92.92       83.21      9.61 o
  26   6   4        0.14      -10.39     12.00 o
 -23   7   4       13.35        7.27      9.61 o
 -21   7   4       59.82       43.33      8.05 o
 -19   7   4       21.95       16.55      7.06 o
 -17   7   4       12.31        7.76      7.02 o
 -15   7   4      436.75      370.18     14.29 o
 -13   7   4      720.28      585.85     19.88 o
 -11   7   4       18.27       18.86      6.16 o
  -9   7   4      490.23      420.00     14.00 o
  -7   7   4      248.07      275.42     10.52 o
  -5   7   4     1021.32     1016.27     23.87 o
  -3   7   4      120.72       95.74      7.23 o
  -1   7   4      369.93      377.28     11.63 o
   1   7   4       38.59       41.97      8.91 o
   3   7   4      412.70      417.57     17.45 o
   5   7   4     2417.50     2459.16     76.88 o
   7   7   4       72.38       60.54     10.89 o
   9   7   4      439.00      401.27     21.07 o
  11   7   4      109.81      101.08     12.61 o
  13   7   4      466.02      450.22     17.45 o
  15   7   4       52.69       52.25      7.97 o
  17   7   4      478.72      455.73     15.98 o
  19   7   4       40.74       25.30     10.76 o
  21   7   4      153.73      114.55     13.11 o
  23   7   4       42.15       36.55     16.31 o
 -18   8   4      212.16      259.91     15.90 o
 -16   8   4        2.72       11.05     10.97 o
 -14   8   4      111.38      116.89     12.28 o
 -12   8   4        6.90       21.15      9.94 o
 -10   8   4       59.79       57.41      8.99 o
  -8   8   4       74.51       75.98      8.95 o
  -6   8   4      655.09      650.17     24.72 o
  -4   8   4       63.39       36.59      7.47 o
  -2   8   4      237.84      235.09     13.55 o
   0   8   4       22.55       16.10      7.88 o
   2   8   4       36.94       39.39      9.53 o
   4   8   4       51.39       46.17     12.41 o
   6   8   4        5.24        4.77     16.55 o
   8   8   4       90.64       86.29     24.15 o
  10   8   4       80.37       52.57     21.19 o
  12   8   4       45.11       67.15     22.63 o
  14   8   4      198.29      172.25     32.24 o
  16   8   4       30.05        6.73     24.19 o
  18   8   4       13.32       26.61     26.82 o
 -11   9   4      151.38      172.58     22.50 o
  -9   9   4       51.52       42.18     14.46 o
  -7   9   4       88.45      128.60     17.99 o
  -5   9   4      130.96      163.63     21.11 o
  -3   9   4      134.35      202.32     21.07 o
  -1   9   4      147.28      181.16     19.88 o
   1   9   4       12.09       45.47     16.01 o
   3   9   4        7.57       17.33     14.21 o
   5   9   4        0.18        5.34     17.09 o
   7   9   4      115.04      125.51     21.93 o
   9   9   4       36.21       13.43     15.90 o
 -33   1   5       34.89       17.09     14.42 o
 -31   1   5      169.00      139.23     17.66 o
 -29   1   5      107.65       76.35     12.24 o
 -27   1   5        0.08      -10.15     10.15 o
 -25   1   5        0.41       -1.56      7.27 o
 -23   1   5      416.44      423.78     16.43 o
 -21   1   5      386.30      295.88     12.89 o
 -19   1   5      174.90      184.53      9.82 o
 -17   1   5        0.36       15.85      6.12 o
 -15   1   5      151.21      127.45      4.31 o
 -13   1   5        1.38        7.39      1.15 o
 -11   1   5       11.37        8.17      1.68 o
  -9   1   5      216.67      228.52      4.51 o
  -7   1   5     7178.90     7174.95    112.38 o
  -5   1   5     1563.84     1669.76     32.24 o
  -3   1   5     1731.95     1532.91     30.64 o
  -1   1   5     8058.24     8200.10    150.90 o
   1   1   5        6.28        8.34      2.59 o
   3   1   5     1417.05     1484.33     26.98 o
   5   1   5     5585.78     5643.88    107.40 o
   7   1   5     1644.34     1703.77     31.21 o
   9   1   5    10750.11    10797.36    194.07 o
  11   1   5      724.27      702.04     14.05 o
  13   1   5      308.27      376.95      9.28 o
  15   1   5       22.59       32.69      3.61 o
  17   1   5       48.80       56.72      3.82 o
  19   1   5      444.08      515.20     13.02 o
  21   1   5      964.35     1003.34     25.92 o
  23   1   5       44.18       25.87      4.88 o
  25   1   5       12.75       11.95      4.68 o
  27   1   5       10.12       15.85      5.30 o
  29   1   5        0.04        1.89      6.16 o
  31   1   5        7.45       18.27      8.30 o
  33   1   5      140.39      126.01     12.94 o
 -32   2   5        1.09        2.75     15.03 o
 -30   2   5      317.25      335.72     29.20 o
 -28   2   5       32.54       42.30     11.70 o
 -26   2   5        3.36        1.72      8.83 o
 -24   2   5       25.85       28.38      2.18 o
 -22   2   5      785.04      781.55     16.72 o
 -20   2   5      867.67      866.15     14.21 o
 -18   2   5       81.16       82.63      2.67 o
 -16   2   5     2184.21     2158.10     33.89 o
 -14   2   5     1193.79     1148.82     22.10 o
 -12   2   5       26.41       16.06      1.93 o
 -10   2   5        0.00       -0.50      2.09 o
  -8   2   5      660.15      670.53     13.43 o
  -6   2   5     3639.99     3846.76     62.96 o
  -4   2   5       23.47        3.86      1.93 o
  -2   2   5    11692.90    11528.63    202.65 o
   0   2   5     3433.20     3304.37     56.39 o
   2   2   5      206.08      228.73      6.99 o
   4   2   5      171.58      163.30      5.55 o
   6   2   5      101.48      161.45      4.72 o
   8   2   5      735.52      722.28     15.07 o
  10   2   5     1285.48     1206.89     25.79 o
  12   2   5     2616.45     2754.46     58.36 o
  14   2   5       39.36       47.89      3.49 o
  16   2   5        3.35        5.18      3.04 o
  18   2   5       20.84       15.81      3.74 o
  20   2   5        7.50        6.78      4.85 o
  22   2   5       27.02       24.15      5.34 o
  24   2   5      293.47      298.92     10.02 o
  26   2   5       24.80       11.87      6.41 o
  28   2   5       54.11       75.77      8.21 o
  30   2   5        2.52        9.94      8.38 o
  32   2   5        1.77       -5.58     11.70 o
 -31   3   5      155.27      186.88     28.38 o
 -29   3   5      408.37      502.18     36.02 o
 -27   3   5      312.38      327.91     10.23 o
 -25   3   5       43.41       45.02      2.87 o
 -23   3   5      434.80      414.37      9.41 o
 -21   3   5        3.84       -2.55      2.55 o
 -19   3   5     7885.66     8259.08    118.08 o
 -17   3   5    12124.11    12001.78    173.49 o
 -15   3   5      831.68      811.94     14.17 o
 -13   3   5      992.86     1036.36     16.10 o
 -11   3   5       79.35       68.17      3.37 o
  -9   3   5      666.25      660.27     14.09 o
  -7   3   5    10723.74    10944.96    170.16 o
  -5   3   5    10749.74    11382.59    186.06 o
  -3   3   5        0.63        3.12      2.14 o
  -1   3   5     6991.14     7142.42    126.21 o
   1   3   5        4.35        5.42      2.67 o
   3   3   5     1419.17     1363.98     30.36 o
   5   3   5        3.97        2.34      3.00 o
   7   3   5     4122.42     4096.27     88.71 o
   9   3   5     2971.87     2970.54     57.30 o
  11   3   5      253.70      375.47     10.10 o
  13   3   5      620.54      586.29     11.87 o
  15   3   5      370.81      372.36      8.71 o
  17   3   5     1371.93     1482.35     27.52 o
  19   3   5      540.37      565.56     12.16 o
  21   3   5      100.22       84.48      5.88 o
  23   3   5       62.89       73.56      6.29 o
  25   3   5      921.32     1025.14     23.41 o
  27   3   5      146.73      151.88     10.26 o
  29   3   5      198.15      158.21     11.37 o
  31   3   5      260.08      261.96     16.06 o
 -30   4   5        0.31       10.39     16.80 o
 -28   4   5      575.87      604.08     19.18 o
 -26   4   5        8.08        5.51      3.70 o
 -24   4   5       82.87       88.27      4.81 o
 -22   4   5      122.97      119.89      5.18 o
 -20   4   5      708.91      679.65     13.85 o
 -18   4   5     5752.37     5617.07     88.01 o
 -16   4   5       24.41       30.36      3.66 o
 -14   4   5      284.27      231.68      7.39 o
 -12   4   5       33.35       39.75      3.66 o
 -10   4   5      441.62      447.64     10.26 o
  -8   4   5       53.09       54.75      4.64 o
  -6   4   5     1698.28     2095.23     39.84 o
  -4   4   5      402.11      403.78      8.87 o
  -2   4   5     1430.86     1553.41     26.49 o
   0   4   5      873.74      804.80     15.69 o
   2   4   5      552.59      577.18     20.04 o
   4   4   5      264.41      251.44      9.08 o
   6   4   5      800.21      747.37     15.81 o
   8   4   5      603.30      613.73     12.32 o
  10   4   5     1577.35     1604.29     29.45 o
  12   4   5      894.88      886.86     19.92 o
  14   4   5        0.00       -0.66      2.92 o
  16   4   5      248.73      253.57      6.90 o
  18   4   5        5.66        4.19      3.49 o
  20   4   5      212.42      217.14      9.41 o
  22   4   5       34.94       48.02      6.20 o
  24   4   5      214.47      193.29      8.95 o
  26   4   5       97.89      107.37      9.32 o
  28   4   5      541.95      559.44     17.42 o
  30   4   5        0.00        9.89     12.94 o
 -29   5   5       57.96       35.11     23.87 o
 -27   5   5       26.85       38.94     11.50 o
 -25   5   5       29.93       35.48      5.51 o
 -23   5   5        0.93        0.57      3.86 o
 -21   5   5       27.97       20.82      4.44 o
 -19   5   5       71.58       47.81      4.88 o
 -17   5   5     1107.07     1035.90     19.71 o
 -15   5   5        2.46        2.71      3.98 o
 -13   5   5      284.26      279.95      9.49 o
 -11   5   5       14.80       17.17      4.03 o
  -9   5   5     1261.84     1259.87     24.93 o
  -7   5   5      139.88      108.84      6.12 o
  -5   5   5      801.58      754.20     19.67 o
  -3   5   5      355.78      450.96     11.50 o
  -1   5   5        0.97        0.94      2.55 o
   1   5   5      171.87      188.56      6.29 o
   3   5   5       52.80       37.87      3.20 o
   5   5   5      902.62      906.94     20.49 o
   7   5   5     1961.35     1926.18     35.08 o
   9   5   5       23.68       20.41      3.29 o
  11   5   5      609.33      648.07     15.94 o
  13   5   5       80.94       75.94      5.46 o
  15   5   5        7.46        7.84      4.07 o
  17   5   5       21.67       15.85      4.88 o
  19   5   5      138.81      129.83      6.73 o
  21   5   5       11.99       13.14      4.97 o
  23   5   5       48.20       46.54      7.97 o
  25   5   5       46.17       60.05      8.99 o
  27   5   5       29.60       12.41      8.79 o
 -26   6   5       10.06       10.93     12.16 o
 -24   6   5      143.57      181.33     10.63 o
 -22   6   5      237.86      270.54     11.00 o
 -20   6   5        7.69       22.55      5.58 o
 -18   6   5       22.62       13.48      5.18 o
 -16   6   5      757.63      701.26     20.08 o
 -14   6   5       35.73       24.56      5.05 o
 -12   6   5      309.06      239.77      9.86 o
 -10   6   5      267.25      230.78      9.16 o
  -8   6   5      680.49      565.71     14.25 o
  -6   6   5      262.54      241.75      9.65 o
  -4   6   5      104.40       73.68      5.58 o
  -2   6   5       84.90       71.13      7.19 o
   0   6   5      247.80      257.15      8.95 o
   2   6   5     2394.28     2509.31     52.36 o
   4   6   5     1397.79     1546.96     39.64 o
   6   6   5      900.35      946.78     24.89 o
   8   6   5     5318.50     5521.66     92.45 o
  10   6   5       24.68       34.95      4.64 o
  12   6   5      414.26      402.58     12.37 o
  14   6   5      440.60      410.60     12.65 o
  16   6   5      281.19      262.74     10.84 o
  18   6   5       99.58       88.10      7.06 o
  20   6   5      387.02      338.60     12.20 o
  22   6   5        0.00        7.97      7.93 o
  24   6   5       44.70       43.00     15.11 o
  26   6   5        1.39       -2.67     11.21 o
 -23   7   5       41.00       18.23     10.15 o
 -21   7   5      194.40      212.34     10.60 o
 -19   7   5        0.24        1.40      7.88 o
 -17   7   5        9.65       11.42      7.43 o
 -15   7   5       84.63       41.53      7.10 o
 -13   7   5        5.70       13.55      6.20 o
 -11   7   5      276.06      207.37     10.84 o
  -9   7   5       16.08       20.00      5.18 o
  -7   7   5       54.64       49.74      6.62 o
  -5   7   5     1804.05     1860.62     37.33 o
  -3   7   5       69.09       55.24      5.99 o
  -1   7   5      122.64      131.76      7.68 o
   1   7   5      390.78      345.20     12.07 o
   3   7   5      106.99       95.78      6.57 o
   5   7   5     1286.74     1341.65     47.93 o
   7   7   5      520.08      493.03     18.03 o
   9   7   5      660.16      676.86     18.97 o
  11   7   5       93.06       86.70      7.15 o
  13   7   5       26.63       26.12      6.20 o
  15   7   5      110.53       95.20     10.39 o
  17   7   5       56.74       68.26     14.66 o
  19   7   5       28.54       17.29     10.43 o
  21   7   5      267.63      257.73     19.30 o
 -18   8   5       98.10       89.82     15.85 o
 -16   8   5       14.06       30.43     14.91 o
 -14   8   5       34.35       33.76     11.95 o
 -12   8   5       15.17       14.54      8.13 o
 -10   8   5      100.07       89.04      9.98 o
  -8   8   5        4.98       -3.53      6.86 o
  -6   8   5       60.75       23.08      7.73 o
  -4   8   5        3.85       16.96      7.52 o
  -2   8   5       28.92       18.93      6.69 o
   0   8   5       36.46       72.49     19.55 o
   2   8   5       28.39       56.52     17.90 o
   4   8   5      141.04      154.39     24.02 o
   6   8   5        0.15       10.60     17.70 o
   8   8   5       21.56       48.63     21.44 o
  10   8   5      190.50      153.15     26.98 o
  12   8   5        0.75        0.94     18.93 o
  14   8   5      107.31      135.29     28.42 o
  16   8   5        0.42      -24.93     24.93 o
  -9   9   5        5.94       14.79     16.31 o
  -7   9   5        0.03       -7.31     16.43 o
  -5   9   5        3.70       12.41     16.88 o
  -3   9   5      321.40      377.78     27.48 o
  -1   9   5        9.46       16.72     12.61 o
   1   9   5       97.11      118.08     19.14 o
   3   9   5        4.78       18.40     19.38 o
   5   9   5        5.59       -9.12     17.70 o
   7   9   5       16.25        5.75     14.91 o
   9   9   5       83.21      120.96     18.49 o
 -32   0   6       34.12       17.09     18.60 o
 -30   0   6       15.51       16.47     14.54 o
 -28   0   6     1978.02     1776.30     56.10 o
 -26   0   6     1141.67     1144.62     43.74 o
 -24   0   6      653.05      548.51     25.75 o
 -22   0   6       54.45       93.28     10.26 o
 -20   0   6      133.38      111.71     10.43 o
 -18   0   6      957.92     1010.52     35.24 o
 -16   0   6     1878.82     1975.70     55.57 o
 -14   0   6     8094.19     8661.75    243.76 o
 -10   0   6     1947.04     2263.86     51.26 o
  -8   0   6        0.81       -2.14      2.14 o
  -6   0   6    11156.35    10590.12    231.19 o
  -4   0   6     2721.50     2567.14     55.73 o
  -2   0   6    14261.10    15141.50    371.94 o
   0   0   6     5534.64     5658.26    127.32 o
   2   0   6     1612.98     1318.48     28.29 o
   4   0   6      434.44      508.26     15.98 o
   6   0   6        9.11       21.73      5.05 o
   8   0   6      181.45      157.35      8.54 o
  10   0   6     4076.75     4330.38     98.29 o
  12   0   6     4688.13     4835.02    114.22 o
  14   0   6     4887.34     5187.00    136.60 o
  16   0   6      478.98      417.53     10.52 o
  18   0   6       10.06       -0.24      3.20 o
  20   0   6      160.01      161.16      7.56 o
  22   0   6     1090.16     1139.41     30.14 o
  24   0   6     1116.24     1200.19     32.69 o
  26   0   6        0.74        1.31      6.04 o
  28   0   6      226.43      213.90     11.09 o
  30   0   6       36.32       41.27      7.88 o
  32   0   6       13.01        7.84     13.85 o
 -33   1   6        8.23      -16.51     16.51 o
 -31   1   6       66.11       53.03     14.87 o
 -29   1   6      211.00      203.72     17.90 o
 -27   1   6      252.27      278.96     16.47 o
 -25   1   6      149.36      124.40     11.17 o
 -23   1   6        0.08        6.32      7.06 o
 -21   1   6        9.46        6.78      5.58 o
 -19   1   6      166.07      178.62     10.43 o
 -17   1   6      459.06      442.75     14.25 o
 -15   1   6     4690.95     4691.72     89.04 o
 -13   1   6        1.59       -0.66      1.11 o
 -11   1   6     1428.37     1449.46     22.84 o
  -9   1   6      102.50       81.89      2.59 o
  -7   1   6      675.60      747.95     12.81 o
  -5   1   6       43.88       68.63      2.63 o
  -3   1   6     4491.46     4195.95     82.96 o
  -1   1   6     1993.29     2294.01     40.42 o
   1   1   6        4.63        4.77      1.77 o
   3   1   6       91.42       65.30      4.19 o
   5   1   6       95.48      111.59      5.22 o
   7   1   6      534.38      521.36     11.17 o
   9   1   6     2118.02     2037.06     43.49 o
  11   1   6      932.76      966.70     19.71 o
  13   1   6      151.23      176.28      5.38 o
  15   1   6     1024.34     1093.53     19.06 o
  17   1   6       21.96       30.14      3.90 o
  19   1   6      100.87      107.32      5.83 o
  21   1   6       75.03       60.74      5.05 o
  23   1   6      113.36       95.04      6.49 o
  25   1   6       41.33       50.03      5.42 o
  27   1   6      167.88      146.66      8.05 o
  29   1   6      126.32      116.97      7.73 o
  31   1   6       10.81       21.69      7.93 o
  33   1   6       11.84       36.96     14.74 o
 -32   2   6       12.22        3.74     12.69 o
 -30   2   6       39.67       56.43     17.58 o
 -28   2   6      325.72      421.51     19.71 o
 -26   2   6        0.01        2.42      7.52 o
 -24   2   6      470.34      462.39     24.98 o
 -22   2   6      885.87      983.41     19.26 o
 -20   2   6      144.10      109.42      4.44 o
 -18   2   6        7.69        8.99      1.48 o
 -16   2   6      822.79      823.86     14.25 o
 -14   2   6     2346.99     2356.40     37.50 o
 -12   2   6      705.89      654.22     14.99 o
 -10   2   6      170.01      187.65      4.64 o
  -8   2   6        5.58        1.27      2.01 o
  -6   2   6      579.54      656.98     12.81 o
  -4   2   6     1066.88      985.31     18.81 o
  -2   2   6     5342.21     5697.69     94.17 o
   0   2   6     3513.44     3367.21     53.56 o
   2   2   6     2983.27     2869.34     50.60 o
   4   2   6      378.20      432.32      8.62 o
   6   2   6     1396.48     1489.50     36.85 o
   8   2   6      242.15      256.04      5.55 o
  10   2   6       69.26       61.77      3.86 o
  12   2   6     4222.29     4475.04     93.07 o
  14   2   6      107.63      124.12      5.92 o
  16   2   6      320.27      328.49     10.68 o
  18   2   6      163.01      149.21      5.95 o
  20   2   6        1.52        1.44      3.86 o
  22   2   6       27.57       18.64      4.11 o
  24   2   6      444.21      479.14     16.18 o
  26   2   6       86.47       88.31      7.39 o
  28   2   6      166.67      175.58     11.30 o
  30   2   6        5.96       -3.20      9.16 o
  32   2   6       21.39       26.29     13.76 o
 -31   3   6      142.29      806.81    282.82 o
 -29   3   6      225.32      191.11     18.93 o
 -27   3   6       60.74       40.58      4.56 o
 -25   3   6      477.56      438.24     12.32 o
 -23   3   6        3.89        4.35      2.09 o
 -21   3   6       14.15       16.14      2.75 o
 -19   3   6        2.02       -2.26      2.46 o
 -17   3   6      320.86      363.86      7.80 o
 -15   3   6     5894.10     5537.47     83.09 o
 -13   3   6        0.33        1.93      2.46 o
 -11   3   6      397.68      393.22     10.35 o
  -9   3   6      302.32      279.16      7.15 o
  -7   3   6     1243.03     1265.82     25.30 o
  -5   3   6     3084.26     3278.09     60.21 o
  -3   3   6      999.50     1128.32     22.96 o
  -1   3   6        1.89       -2.71      3.12 o
   1   3   6     8930.73     8765.00    163.43 o
   3   3   6      694.35      691.97     16.06 o
   5   3   6        1.56        2.96      3.37 o
   7   3   6      307.28      288.77     10.31 o
   9   3   6        5.70        6.99      4.44 o
  11   3   6     2436.25     2508.28     48.39 o
  13   3   6        0.43        5.83      4.35 o
  15   3   6     1361.93     1408.80     31.84 o
  17   3   6      167.44      159.90      7.02 o
  19   3   6       20.83       19.60      5.75 o
  21   3   6       13.42       14.54      5.67 o
  23   3   6      254.86      281.50     11.42 o
  25   3   6       98.59       76.10      8.71 o
  27   3   6      492.19      480.99     16.10 o
  29   3   6       83.41       59.35     11.13 o
  31   3   6        1.03      -12.48     13.48 o
 -30   4   6       80.82       39.47     23.65 o
 -28   4   6      206.09      218.79     23.33 o
 -26   4   6        0.90        7.36      3.53 o
 -24   4   6      458.23      481.97     11.79 o
 -22   4   6      102.66      103.58      4.72 o
 -20   4   6      474.66      422.95     10.47 o
 -18   4   6     1926.38     2017.27     32.24 o
 -16   4   6     5319.36     5598.75     88.96 o
 -14   4   6      262.06      260.02      7.36 o
 -12   4   6        8.03        1.40      3.33 o
 -10   4   6      109.90      132.05      7.84 o
  -8   4   6      217.62      189.96      6.94 o
  -6   4   6      861.70      948.43     18.40 o
  -4   4   6      456.91      493.36     11.05 o
  -2   4   6      142.40      186.17      7.68 o
   0   4   6      313.03      337.57      9.78 o
   2   4   6      698.34      722.57     16.14 o
   4   4   6        5.19        1.72      5.14 o
   6   4   6      150.11      118.98      6.90 o
   8   4   6        0.27       -3.98      3.98 o
  10   4   6      230.96      229.71      9.24 o
  12   4   6        0.10       -4.35      5.30 o
  14   4   6      121.39       93.69      5.42 o
  16   4   6      749.04      758.80     18.89 o
  18   4   6       10.24        4.72      5.18 o
  20   4   6       42.02       19.30      6.29 o
  22   4   6       67.88       53.47      7.02 o
  24   4   6      115.57      112.42      9.73 o
  26   4   6      376.46      360.28     17.49 o
  28   4   6      474.98      500.79     29.16 o
  30   4   6       41.96       26.90     12.69 o
 -27   5   6       14.15       61.77     21.81 o
 -25   5   6      324.45      377.98     11.67 o
 -23   5   6        7.12        8.83      4.68 o
 -21   5   6       35.56       31.21      4.68 o
 -19   5   6       51.82       42.10      4.48 o
 -17   5   6      659.32      684.78     14.29 o
 -15   5   6      115.66      127.78      6.12 o
 -13   5   6      305.96      285.65     10.60 o
 -11   5   6      385.50      461.39     13.55 o
  -9   5   6        0.07        2.05      4.27 o
  -7   5   6       10.15       13.11      3.90 o
  -5   5   6      101.49      117.10      5.51 o
  -3   5   6        9.92       11.67      2.87 o
  -1   5   6     2300.14     2345.23     42.80 o
   1   5   6      249.79      226.83      9.41 o
   3   5   6       33.78       47.52      6.45 o
   5   5   6      302.19      311.70     11.33 o
   7   5   6      137.65      147.61      9.98 o
   9   5   6       35.55       40.86      6.12 o
  11   5   6        5.01       12.00      7.06 o
  13   5   6      403.07      468.21     12.53 o
  15   5   6       20.48       22.96      3.82 o
  17   5   6        0.21       -3.98      3.98 o
  19   5   6       78.37       94.71      6.29 o
  21   5   6        0.85        0.66      6.04 o
  23   5   6       20.17       25.50      8.54 o
  25   5   6        0.32        2.38     12.04 o
  27   5   6        0.12       12.57      9.45 o
 -24   6   6       15.57       38.98      7.39 o
 -22   6   6      129.30      136.32      9.53 o
 -20   6   6        7.28       11.13      5.34 o
 -18   6   6      127.74      111.14      7.10 o
 -16   6   6       77.54       40.79      6.45 o
 -14   6   6        7.16       18.27      5.92 o
 -12   6   6      160.44      103.30      6.49 o
 -10   6   6      167.50      196.97      8.50 o
  -8   6   6      361.70      342.95     10.60 o
  -6   6   6        2.53        6.12      4.03 o
  -4   6   6      565.24      579.60     16.84 o
  -2   6   6      326.40      294.11      9.98 o
   0   6   6      626.40      578.29     14.83 o
   2   6   6     1771.76     1826.08     32.04 o
   4   6   6     2372.55     2565.98     52.36 o
   6   6   6     1488.17     1582.65     34.30 o
   8   6   6     2415.87     2627.72     60.50 o
  10   6   6      240.69      230.37     12.20 o
  12   6   6      692.65      650.41     15.98 o
  14   6   6       33.75       41.60      4.48 o
  16   6   6       84.82       82.22      6.86 o
  18   6   6      166.33      169.50      8.30 o
  20   6   6      127.95      116.43     11.54 o
  22   6   6       58.73       49.82     11.87 o
  24   6   6       40.61       27.92     12.81 o
 -23   7   6       29.73       51.09     15.24 o
 -21   7   6       16.51       25.05      8.30 o
 -19   7   6      116.26       98.37      8.79 o
 -17   7   6       21.85        7.80      5.75 o
 -15   7   6        2.23        2.34      6.41 o
 -13   7   6        2.67       -0.17      6.57 o
 -11   7   6        0.36       12.77      6.36 o
  -9   7   6       72.32       61.07      7.60 o
  -7   7   6      105.42       64.36      6.82 o
  -5   7   6     1485.26     1476.23     31.25 o
  -3   7   6      295.59      296.98     11.42 o
  -1   7   6        0.11       -0.29      4.14 o
   1   7   6      322.82      308.61     11.17 o
   3   7   6      277.42      229.92      8.09 o
   5   7   6     3305.69     3502.87     92.62 o
   7   7   6     1470.27     1569.18     44.73 o
   9   7   6       28.98        7.97     11.05 o
  11   7   6        5.73        4.07     13.02 o
  13   7   6        5.34       16.84     11.58 o
  15   7   6      191.91      177.10     19.14 o
  17   7   6      228.13      176.65     18.64 o
  19   7   6        4.06       -0.57     10.19 o
  21   7   6        0.12        6.36     15.81 o
 -16   8   6        3.30       11.37     14.37 o
 -14   8   6       24.15       44.40     16.06 o
 -12   8   6       76.81       70.32     14.50 o
 -10   8   6      117.05      174.76     17.05 o
  -8   8   6       20.28       -7.06     12.20 o
  -6   8   6       15.04       13.96     14.21 o
  -4   8   6       24.70       27.40     12.00 o
  -2   8   6        0.65       -3.78     13.31 o
   0   8   6        0.36       -7.93     12.32 o
   2   8   6       70.03       73.19     16.92 o
   4   8   6        0.22       13.39     19.47 o
   6   8   6        0.18       -6.45     18.93 o
   8   8   6      144.37      139.93     25.42 o
  10   8   6        0.22       22.50     20.58 o
  12   8   6        0.08       19.51     23.57 o
  14   8   6        0.22        2.83     22.80 o
  16   8   6       16.12        2.46     26.24 o
  -7   9   6       15.31       50.92     18.19 o
  -5   9   6       20.31       36.35     18.12 o
  -3   9   6       49.61       79.80     15.32 o
  -1   9   6       20.93       47.65     16.64 o
   1   9   6       24.86        9.04     19.30 o
   3   9   6       25.72       25.30     18.56 o
   5   9   6       13.00       22.47     19.06 o
   7   9   6       34.01       20.12     25.83 o
 -33   1   7       50.98       12.00     15.73 o
 -31   1   7        2.60        7.64     13.11 o
 -29   1   7        4.70       -1.93      9.28 o
 -27   1   7       15.10        8.50      9.36 o
 -25   1   7        3.92        7.47      8.62 o
 -23   1   7      240.46      226.14     12.77 o
 -21   1   7     3884.57     3469.44     92.82 o
 -19   1   7      886.39      859.96     23.17 o
 -17   1   7        0.01       -3.41      5.83 o
 -15   1   7        0.38       -0.13      1.68 o
 -13   1   7       59.03       27.72      2.38 o
 -11   1   7      485.49      624.49     10.15 o
  -9   1   7     6146.43     6095.79     90.19 o
  -7   1   7     1310.98     1489.71     26.20 o
  -5   1   7     1008.94     1117.92     20.25 o
  -3   1   7      465.42      382.79      7.80 o
  -1   1   7       20.00       15.20      2.26 o
   1   1   7     6482.69     6329.29    108.02 o
   3   1   7      322.51      268.53      7.43 o
   5   1   7    16105.91    16808.18    310.70 o
   7   1   7      502.57      436.39     11.05 o
   9   1   7     2167.63     2293.23     42.92 o
  11   1   7        0.44       -2.67      3.33 o
  13   1   7      125.66      140.87      5.42 o
  15   1   7      154.34      150.32      5.71 o
  17   1   7      493.60      490.68     11.05 o
  19   1   7      165.18      180.72      6.69 o
  21   1   7       30.03       31.13      5.25 o
  23   1   7        0.71       10.19      6.16 o
  25   1   7       18.05       15.57      5.01 o
  27   1   7      103.44       99.55      7.36 o
  29   1   7        1.96       -4.23      5.38 o
  31   1   7        3.33       -8.30      8.30 o
 -32   2   7        1.87       -0.66     13.22 o
 -30   2   7        3.04       17.70     13.68 o
 -28   2   7        7.67        3.74      8.54 o
 -26   2   7        3.79       16.38      8.83 o
 -24   2   7      106.96       76.19     10.97 o
 -22   2   7     2239.71     2234.62     66.33 o
 -20   2   7      991.27      925.50     20.82 o
 -18   2   7     1190.85     1107.05     18.69 o
 -16   2   7       58.00       43.29      2.38 o
 -14   2   7      278.03      296.95      6.99 o
 -12   2   7      161.63      147.98      4.81 o
 -10   2   7       61.73       71.30      2.92 o
  -8   2   7      219.00      196.28      5.34 o
  -6   2   7       43.37       43.62      2.75 o
  -4   2   7      157.42      127.86      4.11 o
  -2   2   7       88.45       80.21      3.53 o
   0   2   7       60.86       53.47      4.07 o
   2   2   7     1365.29     1341.65     28.25 o
   4   2   7      244.69      229.71      5.92 o
   6   2   7       25.33       36.96      2.55 o
   8   2   7      444.69      499.84     11.21 o
  10   2   7        0.24       -0.78      2.67 o
  12   2   7        8.20        0.54      2.96 o
  14   2   7      253.28      260.60      8.91 o
  16   2   7      133.18      114.30      6.29 o
  18   2   7       37.54       28.09      4.40 o
  20   2   7        9.26        6.94      4.23 o
  22   2   7        0.24        0.50      4.64 o
  24   2   7        9.89        5.79      7.76 o
  26   2   7        0.15        3.90      7.15 o
  28   2   7       30.64       34.50      9.89 o
  30   2   7       17.69        7.23      8.62 o
 -31   3   7       14.43       -3.24     13.85 o
 -29   3   7       26.99       53.35     12.61 o
 -27   3   7      142.59      136.89     25.26 o
 -25   3   7       56.67       78.08      4.44 o
 -23   3   7      476.76      438.48     12.57 o
 -21   3   7     1422.70     1468.56     24.19 o
 -19   3   7      176.00      162.93      4.97 o
 -17   3   7     2742.55     2705.17     40.83 o
 -15   3   7     1711.86     1751.58     29.86 o
 -13   3   7      625.87      679.40     16.47 o
 -11   3   7     6475.34     6457.15    105.47 o
  -9   3   7       29.94       25.35      3.20 o
  -7   3   7     3873.97     4063.09     68.22 o
  -5   3   7     2813.03     2967.95     52.66 o
  -3   3   7     1396.15     1397.34     27.56 o
  -1   3   7      606.32      703.27     16.14 o
   1   3   7     4177.89     4473.39     77.95 o
   3   3   7     1360.74     1280.61     30.23 o
   5   3   7     1262.44     1262.90     31.91 o
   7   3   7      127.94      133.11      6.86 o
   9   3   7      256.80      316.45     10.84 o
  11   3   7      969.51     1004.16     20.49 o
  13   3   7      266.70      278.01     11.63 o
  15   3   7     1866.84     1869.00     43.99 o
  17   3   7     1760.82     1896.27     39.96 o
  19   3   7      260.19      244.50     10.10 o
  21   3   7        1.06       -6.04      6.04 o
  23   3   7       55.42       62.72      8.58 o
  25   3   7       10.14       12.16      8.54 o
  27   3   7     1125.44     1142.44     29.69 o
  29   3   7     1149.13     1206.10     46.98 o
 -28   4   7      136.82      164.33     28.66 o
 -26   4   7      550.19      583.63     16.51 o
 -24   4   7       62.23       69.37      4.44 o
 -22   4   7        5.53        5.25      3.53 o
 -20   4   7        7.42       11.30      3.33 o
 -18   4   7      309.25      309.92      8.87 o
 -16   4   7     1071.61     1106.83     21.97 o
 -14   4   7      952.97     1005.27     20.54 o
 -12   4   7      111.21       80.99      7.43 o
 -10   4   7       18.22       19.97      5.55 o
  -8   4   7     1441.90     1438.16     35.69 o
  -6   4   7       34.95       45.26      4.31 o
  -4   4   7     1218.43     1180.23     24.02 o
  -2   4   7      208.12      222.08      8.05 o
   0   4   7        0.08       -2.42      4.93 o
   2   4   7     2096.90     2194.49     42.67 o
   4   4   7       28.61       46.87      5.75 o
   6   4   7      418.79      397.04     12.85 o
   8   4   7      223.57      210.45      8.95 o
  10   4   7      100.25       89.66      7.02 o
  12   4   7      483.88      534.59     15.98 o
  14   4   7      262.22      256.49      8.75 o
  16   4   7        0.59        3.00      3.98 o
  18   4   7       85.11       80.30      8.17 o
  20   4   7       14.67       20.91      6.99 o
  22   4   7      102.28       92.74      8.54 o
  24   4   7       72.33       64.97      9.24 o
  26   4   7       80.71       72.37     14.70 o
  28   4   7        2.32       -0.37     11.26 o
 -27   5   7        0.18      -21.23     24.19 o
 -25   5   7       13.18       10.47      5.67 o
 -23   5   7      270.93      289.72     11.87 o
 -21   5   7       20.14       23.33      4.77 o
 -19   5   7       98.18       82.92      5.75 o
 -17   5   7       20.53       19.26      4.77 o
 -15   5   7      153.12      143.63      7.27 o
 -13   5   7      120.89      129.09      6.45 o
 -11   5   7      133.64      146.05      7.39 o
  -9   5   7        0.32       -3.94      3.94 o
  -7   5   7      340.25      305.12      9.57 o
  -5   5   7        3.13        4.11      5.22 o
  -3   5   7        4.39        5.88      6.04 o
  -1   5   7      225.15      227.33     10.06 o
   1   5   7       12.58       20.82      6.36 o
   3   5   7      354.26      379.87     12.81 o
   5   5   7      232.76      222.98     10.26 o
   7   5   7      513.79      558.78     15.90 o
   9   5   7      369.66      421.07     14.62 o
  11   5   7        9.47        7.52      6.29 o
  13   5   7       76.83       81.94      9.12 o
  15   5   7       13.50        8.62      4.56 o
  17   5   7      244.11      236.17     10.15 o
  19   5   7       53.13       54.79      6.66 o
  21   5   7       42.19       32.08     10.93 o
  23   5   7       85.06       94.02     12.04 o
  25   5   7       16.06       21.97     12.20 o
  27   5   7       18.52       31.99     14.13 o
 -24   6   7       29.54       17.33      8.46 o
 -22   6   7       60.71       87.53      7.23 o
 -20   6   7        8.82        0.24      5.18 o
 -18   6   7       10.11       11.37      5.58 o
 -16   6   7       32.49       46.78      6.20 o
 -14   6   7       14.09       10.35      4.81 o
 -12   6   7      100.99       94.13      7.02 o
 -10   6   7      545.56      521.32     14.87 o
  -8   6   7     2446.40     2363.17     50.03 o
  -6   6   7      200.48      219.86      9.53 o
  -4   6   7      792.59      792.56     22.59 o
  -2   6   7      198.00      165.39     10.80 o
   0   6   7       48.40       47.65      7.97 o
   2   6   7      654.65      715.79     18.23 o
   4   6   7     5570.11     5804.02    109.70 o
   6   6   7       71.35       79.06      8.79 o
   8   6   7      634.28      676.00     21.76 o
  10   6   7      119.96      114.71     10.47 o
  12   6   7      546.51      544.15     17.17 o
  14   6   7       24.79       32.49     10.84 o
  16   6   7      186.54      187.58     12.37 o
  18   6   7      125.06      152.34     11.21 o
  20   6   7        0.13       -3.61     11.70 o
  22   6   7      246.19      241.21     21.15 o
  24   6   7       88.26       66.01     11.87 o
 -21   7   7       95.03      128.10     11.26 o
 -19   7   7       58.43       55.69      8.01 o
 -17   7   7      101.75       85.22      8.46 o
 -15   7   7        5.21       11.74      6.20 o
 -13   7   7       24.89       28.79      7.15 o
 -11   7   7      349.59      284.13     13.31 o
  -9   7   7        7.31        7.68      5.58 o
  -7   7   7      651.54      617.67     18.07 o
  -5   7   7      181.87      162.07      8.50 o
  -3   7   7      286.20      300.23     12.20 o
  -1   7   7       16.20       -2.09     11.74 o
   1   7   7      110.02       82.52     16.10 o
   3   7   7       56.03       54.67     12.65 o
   5   7   7     1613.67     1682.49     45.22 o
   7   7   7        0.01       24.39     13.06 o
   9   7   7      926.72      962.88     39.22 o
  11   7   7       43.26       35.32     14.62 o
  13   7   7       39.44       24.72     12.61 o
  15   7   7      217.71      216.07     21.28 o
  17   7   7      169.71      215.87     22.02 o
  19   7   7      150.75      129.41     19.38 o
 -16   8   7        2.30       13.02     14.50 o
 -14   8   7        1.55       24.98     14.74 o
 -12   8   7       79.63      118.20     16.75 o
 -10   8   7       19.49        8.67     11.21 o
  -8   8   7       33.39       59.18     12.74 o
  -6   8   7        5.51       44.80     12.61 o
  -4   8   7       93.33      109.42     16.92 o
  -2   8   7      185.27      173.77     25.67 o
   0   8   7        2.77        8.79     26.70 o
   2   8   7       12.40       22.87     20.45 o
   4   8   7       62.77       70.44     16.47 o
   6   8   7      143.62       80.38     18.56 o
   8   8   7       23.54       -9.73     13.92 o
  10   8   7       18.71       20.86     13.31 o
  12   8   7        1.53       -0.37     17.79 o
  14   8   7        0.98       14.58     17.12 o
  -5   9   7       32.05      103.05     18.53 o
  -3   9   7       67.46      103.62     17.62 o
  -1   9   7      230.02      296.25     22.02 o
   1   9   7        3.16       15.69     18.16 o
   3   9   7       46.60       62.31     29.08 o
 -32   0   8      413.62      460.41     51.01 o
 -30   0   8       46.75       31.42     22.55 o
 -28   0   8       65.68       31.75     13.39 o
 -26   0   8      316.03      314.40     20.37 o
 -24   0   8        0.18       16.18     10.80 o
 -22   0   8      125.18      116.06     12.77 o
 -20   0   8       62.31       15.57      5.58 o
 -18   0   8      824.79      757.81     34.21 o
 -16   0   8      738.15      722.78     25.92 o
 -14   0   8      473.59      541.65     12.20 o
 -12   0   8        2.49        1.35      3.33 o
 -10   0   8     1743.75     2131.62     52.77 o
  -8   0   8     1159.31     1160.19     28.29 o
  -6   0   8     4112.99     3967.83    109.79 o
  -2   0   8      779.53      868.79     22.91 o
   0   0   8      291.73      374.41     13.14 o
   2   0   8      496.82      542.80     13.68 o
   4   0   8     2650.47     2487.79     65.84 o
  12   0   8        0.36       -1.44      2.38 o
  14   0   8      116.55      133.77      5.42 o
  16   0   8      456.33      476.35     14.33 o
  18   0   8     1390.66     1436.02     29.49 o
  20   0   8     1688.76     1768.67     38.77 o
  22   0   8     1240.32     1344.35     29.57 o
  24   0   8       71.92       88.84      7.52 o
  26   0   8       37.77       60.33     10.93 o
  28   0   8        0.65       -3.33      9.12 o
  30   0   8       15.39       -3.45     13.22 o
 -31   1   8       17.95        5.18     14.58 o
 -29   1   8      139.58      179.77     19.34 o
 -27   1   8      102.53       81.24     12.53 o
 -25   1   8        0.47        5.51      8.54 o
 -23   1   8      113.16      118.17     10.80 o
 -21   1   8      165.60      130.65     10.56 o
 -19   1   8        9.44       -7.73      7.73 o
 -17   1   8     1676.30     1690.79     49.29 o
 -15   1   8      444.18      400.94     11.37 o
 -13   1   8      840.38      816.42     13.88 o
 -11   1   8       84.46       93.23      3.33 o
  -9   1   8       50.25       39.18      2.67 o
  -7   1   8      643.61      673.74     12.77 o
  -5   1   8     6238.63     6367.81    102.76 o
  -3   1   8      258.68      294.56      6.53 o
  -1   1   8      459.81      510.02      9.53 o
   1   1   8     1077.80     1138.58     23.70 o
   3   1   8      197.00      225.89      8.17 o
   5   1   8      223.92      231.56      8.13 o
   7   1   8     4418.57     4521.93     89.49 o
   9   1   8     3783.22     3952.07     71.50 o
  11   1   8       84.55      100.25      6.53 o
  13   1   8        1.73        6.32      3.66 o
  15   1   8      109.01       99.03      5.71 o
  17   1   8       41.02       20.49      3.90 o
  19   1   8      159.94      162.03      7.76 o
  21   1   8      337.80      344.18     11.74 o
  23   1   8       29.32       25.59      6.41 o
  25   1   8        1.15        9.57      5.22 o
  27   1   8        4.18        7.73      5.09 o
  29   1   8        0.47        2.22      8.13 o
  31   1   8        1.84        7.36     11.50 o
 -32   2   8      166.32      112.08     32.45 o
 -30   2   8       13.41       20.74     16.43 o
 -28   2   8        8.84       15.48     15.44 o
 -26   2   8       75.26      101.16     10.89 o
 -24   2   8        0.03       -3.00      8.67 o
 -22   2   8      507.81      504.44     21.73 o
 -20   2   8     3385.22     3334.93     64.27 o
 -18   2   8     2005.66     1881.57     31.95 o
 -16   2   8      185.40      176.04      4.35 o
 -14   2   8      239.73      221.95      7.10 o
 -12   2   8       19.22       26.24      2.71 o
 -10   2   8      426.45      388.91      8.13 o
  -8   2   8      257.70      298.79      6.99 o
  -6   2   8      310.06      363.60      8.01 o
  -4   2   8     2006.09     1919.03     34.30 o
  -2   2   8     1114.51     1122.23     20.86 o
   0   2   8      866.88      834.98     19.80 o
   2   2   8       45.81       57.74      4.97 o
   4   2   8      759.29      780.15     16.38 o
   6   2   8      262.86      260.93      7.80 o
   8   2   8      906.53      904.44     20.91 o
  10   2   8      166.28      176.08      6.49 o
  12   2   8       90.68      104.24      5.55 o
  14   2   8       19.33       14.46      3.41 o
  16   2   8        6.36        7.43      4.27 o
  18   2   8      277.23      278.05      9.16 o
  20   2   8      155.93      138.41      8.01 o
  22   2   8      127.98       49.98      5.09 o
  24   2   8       14.21       14.91      6.57 o
  26   2   8        0.14        6.57      9.45 o
  28   2   8       93.36      103.62     14.87 o
  30   2   8      152.75      130.85     19.06 o
 -31   3   8        7.06      699.78    268.16 o
 -29   3   8      521.23      559.64     30.36 o
 -27   3   8        0.28        4.68     13.88 o
 -25   3   8      100.58      161.70     18.36 o
 -23   3   8       38.98       30.73      3.74 o
 -21   3   8     1026.99     1004.65     18.44 o
 -19   3   8       15.20       10.39      2.96 o
 -17   3   8     3546.66     3494.03     53.51 o
 -15   3   8     3062.91     3167.27     49.82 o
 -13   3   8      262.15      253.53      9.53 o
 -11   3   8      102.78      111.42      4.56 o
  -9   3   8       16.61       23.94      3.57 o
  -7   3   8        2.30       -2.51      2.51 o
  -5   3   8     5113.62     5188.11     86.99 o
  -3   3   8      515.17      506.25     10.31 o
  -1   3   8      215.04      245.32      8.67 o
   1   3   8        9.48       12.44      3.86 o
   3   3   8      735.66      779.17     18.93 o
   5   3   8      623.54      661.08     18.93 o
   7   3   8      223.83      189.26      8.71 o
   9   3   8      103.20      135.74      4.77 o
  11   3   8      206.11      186.30      8.46 o
  13   3   8      115.59      108.84      8.34 o
  15   3   8      131.76      136.19      9.41 o
  17   3   8      164.30      161.58      8.25 o
  19   3   8       62.05       61.77      7.47 o
  21   3   8      145.03      147.61     10.93 o
  23   3   8      127.49      148.27     10.02 o
  25   3   8       18.27       27.19     12.24 o
  27   3   8       18.48       -1.31     14.13 o
  29   3   8      175.27      156.11     16.38 o
 -28   4   8      211.73      215.09     26.82 o
 -26   4   8       57.88       37.17     23.37 o
 -24   4   8      148.95      153.69      5.88 o
 -22   4   8      293.84      306.64      9.12 o
 -20   4   8       25.87       24.39      4.11 o
 -18   4   8      447.80      455.03     10.56 o
 -16   4   8     1754.87     1845.55     31.91 o
 -14   4   8      196.46      157.88      7.56 o
 -12   4   8      149.29      205.73     13.63 o
 -10   4   8        1.69        0.37      4.81 o
  -8   4   8     1181.68     1202.62     27.56 o
  -6   4   8        5.83        2.26      4.31 o
  -4   4   8     2157.86     2318.57     49.49 o
  -2   4   8       27.96       38.03      4.88 o
   0   4   8      618.55      595.17     15.28 o
   2   4   8      564.84      574.31     16.01 o
   4   4   8      611.37      652.91     19.71 o
   6   4   8      443.68      461.23     14.91 o
   8   4   8      104.22      101.45      7.19 o
  10   4   8       34.20       36.51      5.71 o
  12   4   8      285.90      296.50      9.78 o
  14   4   8      183.15      173.53      7.23 o
  16   4   8       32.20       14.83      7.60 o
  18   4   8      353.27      362.54     15.53 o
  20   4   8       69.99       67.15      8.58 o
  22   4   8        3.00       -6.73      6.73 o
  24   4   8       65.68       51.14     15.03 o
  26   4   8       99.66       92.62     15.81 o
  28   4   8       49.44       35.94     14.29 o
 -25   5   8       13.31       26.94     17.86 o
 -23   5   8       45.88       47.76      6.45 o
 -21   5   8      191.36      193.44      8.21 o
 -19   5   8      148.39      165.52      6.78 o
 -17   5   8      839.44      845.37     20.21 o
 -15   5   8      314.30      344.63     10.84 o
 -13   5   8      320.37      340.49     10.76 o
 -11   5   8       50.23       40.62      5.51 o
  -9   5   8      491.34      530.07     21.73 o
  -7   5   8      881.72      910.93     26.98 o
  -5   5   8       11.62        9.12      4.81 o
  -3   5   8       73.52       53.77      6.08 o
  -1   5   8        2.12       -4.77      5.34 o
   1   5   8      113.52      103.79      7.43 o
   3   5   8      153.95      160.71      8.62 o
   5   5   8     1072.73     1217.69     28.66 o
   7   5   8       56.22       54.09      7.80 o
   9   5   8       76.43       76.14      8.58 o
  11   5   8      171.19      168.07     11.50 o
  13   5   8       15.59        9.08      7.73 o
  15   5   8       47.45       42.71      5.58 o
  17   5   8        9.46        4.11      7.43 o
  19   5   8        7.26       -4.97     10.47 o
  21   5   8       11.92        6.20     10.68 o
  23   5   8       26.61       40.70     14.25 o
  25   5   8       55.47       35.57     14.62 o
 -22   6   8        9.43       18.81      6.86 o
 -20   6   8      255.86      305.95     12.48 o
 -18   6   8       31.55       26.45      7.27 o
 -16   6   8       83.62       73.31      6.82 o
 -14   6   8      492.73      391.50     14.91 o
 -12   6   8      169.67      149.75      8.95 o
 -10   6   8      146.29      143.59     11.13 o
  -8   6   8     1030.47     1020.71     38.65 o
  -6   6   8      978.76      958.08     36.55 o
  -4   6   8      359.80      356.17     15.07 o
  -2   6   8      175.61      172.79     10.47 o
   0   6   8       26.38       28.05      7.19 o
   2   6   8        4.56        5.09      5.51 o
   4   6   8      492.75      505.80     16.38 o
   6   6   8     2414.78     2726.00     60.33 o
   8   6   8      305.92      351.99     14.50 o
  10   6   8       12.12       24.44      8.38 o
  12   6   8      298.24      301.79     15.65 o
  14   6   8       57.87       37.37     16.01 o
  16   6   8        6.35       -3.74      8.75 o
  18   6   8      359.53      430.22     25.26 o
  20   6   8        0.29       -3.86     15.61 o
  22   6   8       28.70       -1.35      8.58 o
 -21   7   8        4.17       11.58     13.51 o
 -19   7   8        1.37       -0.20      8.46 o
 -17   7   8      106.49      110.20     11.87 o
 -15   7   8        0.62       -0.66      9.12 o
 -13   7   8       22.45       12.81      8.67 o
 -11   7   8      502.18      448.67     17.86 o
  -9   7   8      422.32      373.59     17.29 o
  -7   7   8        1.18       -8.58     10.31 o
  -5   7   8      188.79      178.50     20.99 o
  -3   7   8      147.58      150.53     15.61 o
  -1   7   8      621.31      649.14     31.58 o
   1   7   8       79.84       64.60     10.93 o
   3   7   8      175.51      157.59     12.74 o
   5   7   8       16.09       19.63      9.89 o
   7   7   8        2.74       21.36     12.53 o
   9   7   8      980.14      915.20     41.07 o
  11   7   8       89.64       41.36     18.36 o
  13   7   8      264.17      277.23     22.87 o
  15   7   8       62.40       71.13     19.26 o
  17   7   8      122.54      123.58     19.51 o
  19   7   8        2.48       23.94     17.95 o
 -14   8   8      230.83      253.53     17.90 o
 -12   8   8       17.82       16.55     16.10 o
 -10   8   8       47.91       37.50     14.33 o
  -8   8   8        0.04        4.56     13.68 o
  -6   8   8       20.39       26.90     12.77 o
  -4   8   8       47.79       75.82     21.52 o
  -2   8   8      411.68      450.31     42.30 o
   0   8   8      123.07      149.34     24.28 o
   2   8   8       89.11       88.06     23.17 o
   4   8   8        0.92      -21.97     21.97 o
   6   8   8       19.51       17.75     17.49 o
   8   8   8        5.55       18.40     10.89 o
  10   8   8        2.81      -14.50     14.50 o
  12   8   8       39.79       40.70     23.82 o
 -31   1   9       11.69       25.30     17.21 o
 -29   1   9       30.79       47.31     17.54 o
 -27   1   9      348.96      363.12     24.35 o
 -25   1   9       29.64       26.45     10.89 o
 -23   1   9       10.22       25.09      9.45 o
 -21   1   9       74.14       69.86      9.94 o
 -19   1   9       28.36       31.17      7.52 o
 -17   1   9      283.83      234.15      6.45 o
 -15   1   9       96.50      114.43      3.41 o
 -13   1   9       14.98       10.63      2.01 o
 -11   1   9       73.72       71.67      3.24 o
  -9   1   9       23.78       35.11      2.71 o
  -7   1   9      154.30      131.02      4.60 o
  -5   1   9      197.16      188.52      5.01 o
  -3   1   9     1729.54     1850.15     30.06 o
  -1   1   9      546.77      488.42     11.30 o
   1   1   9       63.64       39.47      4.68 o
   3   1   9     2048.68     2178.47     47.72 o
   5   1   9       28.00       16.35      4.51 o
   7   1   9      564.03      633.44     19.47 o
   9   1   9     1859.23     1937.42     37.83 o
  11   1   9      121.25      124.08      6.20 o
  13   1   9     1768.88     1848.30     37.59 o
  15   1   9       15.27        9.78      3.98 o
  17   1   9       66.71       83.91      6.49 o
  19   1   9        5.92       11.26      5.09 o
  21   1   9        0.32       -1.77      5.42 o
  23   1   9      222.02      200.51      8.21 o
  25   1   9      114.86       93.39      6.94 o
  27   1   9        7.09        1.52      6.49 o
  29   1   9       10.83        5.01      8.95 o
 -30   2   9       11.36       19.10     16.80 o
 -28   2   9        4.84       -4.11     14.09 o
 -26   2   9      420.86      421.36     19.88 o
 -24   2   9        0.00        2.96      9.36 o
 -22   2   9        3.67        2.96      6.36 o
 -20   2   9        0.64       -2.01      2.05 o
 -18   2   9      598.07      583.70     11.91 o
 -16   2   9      313.71      329.39      7.56 o
 -14   2   9        8.24        2.38      2.22 o
 -12   2   9     1139.45     1152.02     19.97 o
 -10   2   9     1783.40     1803.94     29.90 o
  -8   2   9        1.47       -0.94      2.51 o
  -6   2   9       54.98       63.58      3.33 o
  -4   2   9      472.08      448.78     10.68 o
  -2   2   9      497.26      436.55     12.48 o
   0   2   9      142.13      135.37      4.97 o
   2   2   9     2908.52     2926.34     50.11 o
   4   2   9     1614.33     1691.94     34.46 o
   6   2   9       17.91       20.00      3.29 o
   8   2   9        0.04        4.27      3.37 o
  10   2   9        4.64        5.92      3.29 o
  12   2   9      308.17      309.85     10.06 o
  14   2   9        6.43        0.54      3.90 o
  16   2   9      568.69      586.87     14.79 o
  18   2   9       49.91       36.06      4.85 o
  20   2   9       17.23       10.26      3.41 o
  22   2   9        9.11        2.92      5.14 o
  24   2   9        0.33       -5.67      5.79 o
  26   2   9        0.01        2.34      8.95 o
  28   2   9      136.41      108.26     20.58 o
 -29   3   9        0.12       25.79     24.93 o
 -27   3   9      394.66      456.55     29.77 o
 -25   3   9      270.34      332.06     19.01 o
 -23   3   9      206.46      209.51      7.73 o
 -21   3   9       27.81       26.61      2.51 o
 -19   3   9      554.99      534.05     10.76 o
 -17   3   9      736.39      755.23     15.07 o
 -15   3   9     7606.85     8176.23    155.04 o
 -13   3   9     4757.76     4751.24     77.14 o
 -11   3   9       32.67       25.05      3.78 o
  -9   3   9      610.13      687.25     13.59 o
  -7   3   9      210.90      235.06      7.06 o
  -5   3   9      665.65      689.88     13.88 o
  -3   3   9     4091.97     4091.30     72.41 o
  -1   3   9     1419.49     1433.15     28.71 o
   1   3   9      496.46      523.66     14.17 o
   3   3   9     1325.97     1377.54     29.12 o
   5   3   9       77.65       79.23      5.99 o
   7   3   9       97.57       91.80      7.88 o
   9   3   9        2.26        6.36      5.92 o
  11   3   9      751.78      719.73     21.28 o
  13   3   9      727.20      721.30     19.88 o
  15   3   9        2.13        2.59      6.20 o
  17   3   9      118.98      122.88      8.79 o
  19   3   9      245.35      244.13     10.68 o
  21   3   9      211.88      194.55     11.33 o
  23   3   9      112.78      139.76     14.21 o
  25   3   9       32.68       18.36     13.72 o
  27   3   9        6.32       32.36     14.95 o
 -28   4   9       35.97       -8.50     19.60 o
 -26   4   9       18.06       69.28     24.85 o
 -24   4   9      691.25      753.13     20.58 o
 -22   4   9       86.83       84.44      4.97 o
 -20   4   9      180.48      192.01      6.86 o
 -18   4   9      185.48      172.62      6.78 o
 -16   4   9       51.10       44.80      4.60 o
 -14   4   9     5131.76     5144.70     85.55 o
 -12   4   9       55.21       58.78      4.81 o
 -10   4   9       69.76       53.93      5.30 o
  -8   4   9       20.44       21.69      4.60 o
  -6   4   9      219.74      231.77      8.79 o
  -4   4   9       24.93       29.08      5.05 o
  -2   4   9     1191.14     1368.92     31.34 o
   0   4   9       49.07       34.34      7.80 o
   2   4   9      139.55      141.00      8.17 o
   4   4   9      315.16      327.79     11.70 o
   6   4   9      347.97      368.54     12.41 o
   8   4   9      126.18      122.88      8.67 o
  10   4   9      113.15      130.57      9.73 o
  12   4   9      225.22      224.58      7.52 o
  14   4   9      189.31      195.29     11.58 o
  16   4   9      164.13      128.15      9.16 o
  18   4   9        0.00        1.03      7.97 o
  20   4   9       86.48       56.64     10.76 o
  22   4   9        0.74       13.14     10.97 o
  24   4   9       34.59       31.95     14.74 o
  26   4   9       12.98        6.73     15.28 o
 -25   5   9       61.35       32.90     28.14 o
 -23   5   9       75.21       73.48      7.64 o
 -21   5   9       37.53       51.88      6.45 o
 -19   5   9        5.20       13.35      4.60 o
 -17   5   9       24.21       15.65      4.88 o
 -15   5   9       28.00       26.12      5.14 o
 -13   5   9      747.81      740.19     26.33 o
 -11   5   9      107.46       79.51     10.10 o
  -9   5   9       60.61       61.98      7.60 o
  -7   5   9       24.08       22.63      5.42 o
  -5   5   9      514.85      489.98     16.31 o
  -3   5   9      285.12      250.13     10.26 o
  -1   5   9      270.98      274.65     11.54 o
   1   5   9      172.92      203.72     10.39 o
   3   5   9       21.72       31.91      6.78 o
   5   5   9       69.65       84.24      8.87 o
   7   5   9        8.83       11.30      5.88 o
   9   5   9      335.68      325.16     14.05 o
  11   5   9      497.38      526.83     18.89 o
  13   5   9       70.42       81.73      6.36 o
  15   5   9       73.72       73.72      7.36 o
  17   5   9       87.35       77.54     18.89 o
  19   5   9       16.94       22.13     11.21 o
  21   5   9        6.59        5.51     13.92 o
  23   5   9       50.99       80.01     17.62 o
 -22   6   9        1.34       -8.95      8.95 o
 -20   6   9      354.01      401.76     16.72 o
 -18   6   9       73.02       89.41      8.42 o
 -16   6   9       29.02       37.59      6.45 o
 -14   6   9       53.11       54.34      7.68 o
 -12   6   9      482.11      454.17     16.96 o
 -10   6   9        9.58       -0.20      6.73 o
  -8   6   9      132.82      118.37     13.63 o
  -6   6   9       46.16       57.46      9.24 o
  -4   6   9      325.02      344.30     14.13 o
  -2   6   9      154.76      140.17     10.63 o
   0   6   9       30.40       24.56      7.80 o
   2   6   9       20.64       12.65      7.84 o
   4   6   9        0.86       -1.93      7.43 o
   6   6   9     1245.79     1285.62     32.57 o
   8   6   9      413.93      396.42     14.33 o
  10   6   9      534.32      464.39     18.44 o
  12   6   9     1289.49     1414.63     51.01 o
  14   6   9       10.52        3.16      6.45 o
  16   6   9      151.78      170.36     19.18 o
  18   6   9      142.40      117.54     18.89 o
  20   6   9       32.01        3.74     11.30 o
 -19   7   9        0.11        3.16     12.11 o
 -17   7   9      179.43      144.16     12.81 o
 -15   7   9        3.43       -1.61      7.84 o
 -13   7   9        3.71        2.38      9.98 o
 -11   7   9       83.93       60.05      9.98 o
  -9   7   9        0.89       -7.31     10.80 o
  -7   7   9      243.55      178.99     16.35 o
  -5   7   9       10.48       17.66     11.33 o
  -3   7   9      124.09      106.70     16.72 o
  -1   7   9      662.21      670.45     25.35 o
   1   7   9        0.26       -5.88     16.01 o
   3   7   9      128.56      128.43     16.68 o
   5   7   9      192.29      210.12     20.86 o
   7   7   9        9.45       28.92     13.48 o
   9   7   9      453.72      422.38     26.37 o
  11   7   9       29.87       -4.11     15.48 o
  13   7   9      335.43      389.32     26.94 o
  15   7   9       19.06       36.96     18.19 o
  17   7   9        6.25      -16.84     19.34 o
 -12   8   9       19.70       23.54     17.01 o
 -10   8   9       19.16       32.94     13.59 o
  -8   8   9        0.83        8.13     12.32 o
  -6   8   9       40.51       44.52     14.46 o
  -4   8   9        0.82      -14.91     15.73 o
  -2   8   9       30.30       45.96     26.61 o
   0   8   9        0.35      -13.35     20.74 o
   2   8   9       15.86       45.87     20.04 o
   4   8   9       22.37       57.46     14.95 o
   6   8   9       10.93       27.81     16.96 o
   8   8   9       21.95       39.10     16.06 o
  10   8   9       16.39       23.74     19.88 o
 -30   0  10        1.04        1.98     16.01 o
 -28   0  10       36.01       50.92     31.79 o
 -26   0  10      205.72      193.12     25.46 o
 -24   0  10     1929.32     1603.31     83.26 o
 -22   0  10      191.09      195.09     15.24 o
 -20   0  10     1061.56      909.20     35.48 o
 -18   0  10      563.02      566.71     26.53 o
 -16   0  10      347.24      314.69      8.91 o
 -14   0  10      474.55      503.53     21.85 o
 -12   0  10      878.13      896.96     26.37 o
 -10   0  10     6774.71     7020.73    184.66 o
  -8   0  10     7473.21     7884.79    216.12 o
  -6   0  10     1738.76     1733.71     49.98 o
  -4   0  10      198.45      188.80      9.61 o
  -2   0  10     3676.03     3716.98    102.80 o
   0   0  10       27.96       18.97      6.41 o
   2   0  10     3669.64     4096.23    107.15 o
   4   0  10      502.37      556.85     24.85 o
   6   0  10      879.70      905.38     31.05 o
   8   0  10       26.48       48.83      8.75 o
  10   0  10        2.75       13.11      8.91 o
  12   0  10       33.50       34.09     11.46 o
  14   0  10     1517.76     1558.42     46.21 o
  16   0  10      839.82      925.96     31.62 o
  18   0  10      693.06      738.02     24.93 o
  20   0  10        1.33       -5.55      7.88 o
  22   0  10       10.99        8.87      7.31 o
  24   0  10      137.28       96.64     13.26 o
  26   0  10      244.38      268.36     22.87 o
  28   0  10       42.83       62.76     18.12 o
 -31   1  10        0.66      -22.06     22.06 o
 -29   1  10       11.02       13.92     13.72 o
 -27   1  10      154.12      159.64     17.54 o
 -25   1  10      193.05      137.71     13.80 o
 -23   1  10      175.27      182.93     13.31 o
 -21   1  10       30.77       24.28      7.56 o
 -19   1  10        3.69        7.15      6.41 o
 -17   1  10       44.60       50.03      3.08 o
 -15   1  10      144.47      145.02      4.56 o
 -13   1  10      131.27      140.96      4.35 o
 -11   1  10     2111.38     2190.59     39.88 o
  -9   1  10      123.93      109.94      5.01 o
  -7   1  10      748.30      792.15     14.54 o
  -5   1  10       53.16       38.36      3.20 o
  -3   1  10      412.71      395.35     10.26 o
  -1   1  10       30.39       39.02      3.78 o
   1   1  10      919.03      912.73     18.36 o
   3   1  10      507.41      533.89     14.00 o
   5   1  10       63.48       55.82      5.34 o
   7   1  10       81.42       73.93      5.58 o
   9   1  10       44.34       21.85      5.99 o
  11   1  10      363.50      382.17     12.32 o
  13   1  10      191.48      181.25      7.80 o
  15   1  10      366.22      328.45      9.45 o
  17   1  10        0.06        1.72      5.25 o
  19   1  10      211.02      192.63      8.83 o
  21   1  10        5.51        3.41      4.85 o
  23   1  10       42.55       35.28      5.58 o
  25   1  10        5.75       16.64      6.90 o
  27   1  10       32.47       23.28     10.15 o
  29   1  10       13.09        0.87      9.12 o
 -30   2  10        0.24      360.16    143.67 o
 -28   2  10        8.74       32.24     18.97 o
 -26   2  10       14.72       11.58     11.30 o
 -24   2  10      326.98      353.95     19.67 o
 -22   2  10       22.09       17.66      7.27 o
 -20   2  10      254.68      203.96      6.86 o
 -18   2  10      676.98      736.78     15.03 o
 -16   2  10      272.55      232.30      6.78 o
 -14   2  10      145.43      138.17      4.68 o
 -12   2  10      285.73      298.18      6.94 o
 -10   2  10     1455.86     1516.45     23.74 o
  -8   2  10      121.75       98.03      4.11 o
  -6   2  10      111.33      141.28      5.01 o
  -4   2  10        8.74        7.56      2.38 o
  -2   2  10       31.09       34.26      3.74 o
   0   2  10      110.54       88.31      4.56 o
   2   2  10     1528.25     1622.12     28.59 o
   4   2  10      223.13      176.81      7.97 o
   6   2  10      560.60      590.08     15.20 o
   8   2  10       18.21       20.49      4.03 o
  10   2  10      370.94      394.82     10.97 o
  12   2  10      244.49      272.92      9.49 o
  14   2  10        0.22        2.96      3.86 o
  16   2  10      724.94      775.39     23.00 o
  18   2  10        4.93        4.72      3.94 o
  20   2  10       52.29       41.36      6.73 o
  22   2  10       18.85       10.72      7.76 o
  24   2  10        5.77        3.78      6.62 o
  26   2  10       11.06       16.22     11.67 o
  28   2  10       47.61        5.14      8.67 o
 -29   3  10        0.58        6.86     21.89 o
 -27   3  10       77.61       64.73     16.88 o
 -25   3  10      220.71      200.26     21.07 o
 -23   3  10      163.68      147.57      8.46 o
 -21   3  10      317.68      293.99      6.94 o
 -19   3  10       73.98       66.62      4.35 o
 -17   3  10        0.10        2.83      3.37 o
 -15   3  10        1.35       -4.14      4.14 o
 -13   3  10     1059.38     1082.20     21.97 o
 -11   3  10     2336.29     2331.59     37.42 o
  -9   3  10       61.77       61.85      4.14 o
  -7   3  10      290.30      304.67      8.79 o
  -5   3  10      308.23      289.06      8.42 o
  -3   3  10      354.60      341.63      8.62 o
  -1   3  10      741.32      780.56     16.18 o
   1   3  10      144.58      138.25      8.01 o
   3   3  10       26.96       18.69      5.99 o
   5   3  10     1186.29     1160.56     23.17 o
   7   3  10      295.88      292.23     10.93 o
   9   3  10       15.69       14.83      5.75 o
  11   3  10       75.65       74.71      8.62 o
  13   3  10        5.54        7.73      5.95 o
  15   3  10      314.37      319.70     14.66 o
  17   3  10       21.64       28.46      7.39 o
  19   3  10      269.27      239.53     11.46 o
  21   3  10        0.12       15.77     10.15 o
  23   3  10       11.01        8.79     10.02 o
  25   3  10        1.56       15.11     11.46 o
  27   3  10       85.37       91.14     18.53 o
 -26   4  10      195.93      182.31     28.14 o
 -24   4  10      139.10      145.48     24.81 o
 -22   4  10        0.59        2.71      3.86 o
 -20   4  10      455.06      455.32     11.63 o
 -18   4  10        3.84       10.56      4.51 o
 -16   4  10      261.95      242.90      7.64 o
 -14   4  10     2917.09     3070.34     69.37 o
 -12   4  10     1659.80     1776.01     33.27 o
 -10   4  10      780.96      862.79     18.81 o
  -8   4  10       35.32       42.06      5.75 o
  -6   4  10       47.23       62.10      6.20 o
  -4   4  10       37.87       41.64      5.30 o
  -2   4  10      474.08      495.49     15.11 o
   0   4  10        1.59        5.01      4.60 o
   2   4  10      227.71      244.75     10.39 o
   4   4  10      123.16      108.88      8.05 o
   6   4  10       89.50       80.67      7.80 o
   8   4  10        2.46        3.53      5.09 o
  10   4  10       57.21       55.61      8.54 o
  12   4  10        6.99        5.05      5.62 o
  14   4  10       70.75       77.62      9.53 o
  16   4  10        0.02        4.72      9.24 o
  18   4  10       59.39       77.38     18.03 o
  20   4  10      161.78      144.94     14.05 o
  22   4  10       30.01       37.74     12.74 o
  24   4  10        9.79       11.26     22.18 o
 -23   5  10        1.64       19.06     22.47 o
 -21   5  10      235.20      274.98     13.80 o
 -19   5  10       18.02        6.41      5.55 o
 -17   5  10       46.81       48.79      6.36 o
 -15   5  10        3.44        0.13      4.97 o
 -13   5  10      170.60      156.89     10.39 o
 -11   5  10       21.56       13.02      8.34 o
  -9   5  10      268.95      285.82     13.39 o
  -7   5  10      126.71      134.88      8.34 o
  -5   5  10        4.85       19.71      6.12 o
  -3   5  10       16.52       14.50      6.16 o
  -1   5  10       55.88       61.98      7.97 o
   1   5  10       18.76       28.38      6.94 o
   3   5  10      548.13      541.94     17.70 o
   5   5  10      192.64      184.01     10.39 o
   7   5  10       23.28        4.81      8.30 o
   9   5  10      130.68      136.03     11.67 o
  11   5  10      113.93      116.69     11.46 o
  13   5  10        1.15       -1.89      4.31 o
  15   5  10        4.30       15.81     18.16 o
  17   5  10       32.97       62.88     15.03 o
  19   5  10        6.47      -10.10     10.10 o
  21   5  10        0.41        2.96     15.03 o
  23   5  10       24.98       27.19     14.74 o
 -20   6  10       16.58       25.18      8.91 o
 -18   6  10      103.12      114.67      9.28 o
 -16   6  10       31.78       29.90      7.43 o
 -14   6  10      109.52       94.50      9.24 o
 -12   6  10       47.28       33.72      8.83 o
 -10   6  10        3.29       29.12     12.04 o
  -8   6  10      107.25      103.91     14.00 o
  -6   6  10      168.53      157.02     10.26 o
  -4   6  10       61.37       53.77      8.21 o
  -2   6  10       16.53       25.92      9.04 o
   0   6  10      337.28      317.48     14.62 o
   2   6  10      139.86       99.81      9.73 o
   4   6  10       48.54       42.30     11.42 o
   6   6  10      986.39     1003.91     26.57 o
   8   6  10      245.08      276.05     22.06 o
  10   6  10      978.88     1109.99     37.46 o
  12   6  10      295.42      262.33     19.60 o
  14   6  10      240.34      248.28     20.08 o
  16   6  10      163.29      191.15     16.72 o
  18   6  10        7.18        0.82     12.20 o
  20   6  10        6.43       -8.62      9.12 o
 -17   7  10       96.98      115.58     13.35 o
 -15   7  10       29.70       19.14     11.79 o
 -13   7  10       11.32       40.62     13.11 o
 -11   7  10       18.99        2.79     10.68 o
  -9   7  10       14.06       23.33     15.07 o
  -7   7  10        2.40       12.20     13.51 o
  -5   7  10       25.38       -2.30     19.23 o
  -3   7  10      130.59      130.11     14.09 o
  -1   7  10      715.20      789.84     35.44 o
   1   7  10       39.11       45.59     14.70 o
   3   7  10        4.45        3.16      9.65 o
   5   7  10      133.42      133.94     20.41 o
   7   7  10      188.81      218.42     20.37 o
   9   7  10     1204.95     1174.61     49.53 o
  11   7  10      331.10      338.31     28.05 o
  13   7  10        0.30       -0.82     16.96 o
  15   7  10        5.76       -0.94     15.81 o
  -8   8  10       43.60       23.78     13.96 o
  -6   8  10       38.79       90.19     29.16 o
  -4   8  10       24.64       38.90     27.27 o
  -2   8  10       17.39      -18.16     25.01 o
   0   8  10        2.46      -12.44     15.65 o
   2   8  10        0.24      -12.24     13.06 o
   4   8  10        0.98        8.09     18.07 o
   6   8  10       12.75       30.23     18.69 o
 -29   1  11       21.26       35.69     12.65 o
 -27   1  11        0.71       27.88     22.50 o
 -25   1  11        0.05        8.21     10.52 o
 -23   1  11       41.16       62.10     11.05 o
 -21   1  11        0.15        1.98      5.79 o
 -19   1  11       16.80       23.98      7.88 o
 -17   1  11     2278.42     2119.58     35.15 o
 -15   1  11      968.26      999.92     18.16 o
 -13   1  11       13.99        7.43      2.83 o
 -11   1  11        5.18        3.20      3.29 o
  -9   1  11        1.61        5.75      3.45 o
  -7   1  11      913.44     1018.28     17.82 o
  -5   1  11      672.16      695.95     14.87 o
  -3   1  11      847.58      927.81     20.45 o
  -1   1  11       71.55       70.11      5.18 o
   1   1  11      139.60      139.43      5.88 o
   3   1  11        9.56        7.39      3.04 o
   5   1  11     1072.96     1119.94     22.10 o
   7   1  11      197.56      190.24      8.79 o
   9   1  11     2958.76     3020.73     66.95 o
  11   1  11      141.70      119.27      6.86 o
  13   1  11      413.43      440.24     12.37 o
  15   1  11        0.98        6.53      5.18 o
  17   1  11       23.93       16.64      5.62 o
  19   1  11        0.59        4.23      3.57 o
  21   1  11      175.08      139.32      6.69 o
  23   1  11        1.89        4.56      5.09 o
  25   1  11        1.75        0.13      9.53 o
  27   1  11        0.40        8.67      8.58 o
 -28   2  11        1.16      -14.70     16.14 o
 -26   2  11        7.17        6.08     16.01 o
 -24   2  11        0.12       -7.52      7.52 o
 -22   2  11        2.34       12.77      7.52 o
 -20   2  11      200.65      183.38      7.76 o
 -18   2  11     1090.99     1099.90     21.07 o
 -16   2  11     1706.14     1685.70     29.99 o
 -14   2  11      618.78      617.18     10.72 o
 -12   2  11      396.08      368.74      8.79 o
 -10   2  11       29.78       36.18      3.70 o
  -8   2  11       69.14       74.18      4.60 o
  -6   2  11       20.93       27.07      3.37 o
  -4   2  11      141.79      124.36      5.05 o
  -2   2  11       54.29       60.54      4.23 o
   0   2  11        3.44        8.62      3.08 o
   2   2  11       69.97       64.11      6.73 o
   4   2  11       29.61       23.65      5.25 o
   6   2  11       27.81       33.02      4.85 o
   8   2  11        6.51        1.03      4.03 o
  10   2  11        6.85        1.68      3.49 o
  12   2  11       52.55       35.94      5.01 o
  14   2  11       20.85       14.54      3.70 o
  16   2  11        0.04       -1.98      2.59 o
  18   2  11       18.94       21.36      6.41 o
  20   2  11        5.98       -4.81      7.02 o
  22   2  11        0.27        6.41      9.32 o
  24   2  11        8.41        3.70      9.16 o
  26   2  11        0.07      404.52     55.41 o
 -27   3  11       51.37        7.23     17.05 o
 -25   3  11        0.27        5.92     12.85 o
 -23   3  11      139.97      172.99     17.38 o
 -21   3  11       21.07       25.46      2.63 o
 -19   3  11      455.37      423.24      9.20 o
 -17   3  11      603.00      650.08     13.92 o
 -15   3  11      552.54      522.55     14.17 o
 -13   3  11      782.55      805.74     16.47 o
 -11   3  11     1442.81     1558.18     26.20 o
  -9   3  11       69.90       66.54      4.81 o
  -7   3  11     2937.99     3144.06     54.09 o
  -5   3  11        0.21       -2.38      3.45 o
  -3   3  11     1340.16     1476.64     26.90 o
  -1   3  11      360.49      347.09      8.87 o
   1   3  11      405.05      398.93     10.68 o
   3   3  11      745.31      775.51     17.49 o
   5   3  11      902.81      943.58     25.63 o
   7   3  11       41.98       39.27      7.10 o
   9   3  11       27.51       20.04      6.99 o
  11   3  11       26.11       24.39      6.08 o
  13   3  11       13.46       14.42      5.92 o
  15   3  11      234.23      188.89     11.79 o
  17   3  11       12.35       -9.28     11.33 o
  19   3  11      388.49      403.04     19.10 o
  21   3  11      270.83      311.90     19.01 o
  23   3  11       27.37       -3.00     13.35 o
  25   3  11        2.65       -5.18     15.69 o
 -26   4  11        0.15       -3.08     18.64 o
 -24   4  11      280.72      254.03     35.11 o
 -22   4  11      270.63      290.71     14.79 o
 -20   4  11       10.89       12.32      4.11 o
 -18   4  11        6.83       -2.59      3.82 o
 -16   4  11        0.14        0.24      4.35 o
 -14   4  11      237.85      248.65      9.20 o
 -12   4  11      569.90      603.34     13.02 o
 -10   4  11      712.56      765.90     17.21 o
  -8   4  11       14.49       17.12      5.46 o
  -6   4  11       74.64       76.35      6.82 o
  -4   4  11      356.47      417.37     13.51 o
  -2   4  11       91.56       84.36      7.31 o
   0   4  11      466.24      462.30     15.85 o
   2   4  11       19.66       15.94      6.57 o
   4   4  11      123.75      119.07      8.42 o
   6   4  11      295.70      301.10     11.63 o
   8   4  11        3.37       13.11      5.55 o
  10   4  11       76.83       72.61      9.82 o
  12   4  11       61.28       41.32      8.46 o
  14   4  11       52.66       33.39      8.09 o
  16   4  11      179.83      186.80     24.31 o
  18   4  11       19.16       42.43     14.00 o
  20   4  11        1.79      -14.74     14.74 o
  22   4  11       21.39       33.10     18.56 o
  24   4  11        2.42       15.40     17.17 o
 -21   5  11       26.43       18.53     10.89 o
 -19   5  11       94.02      117.59      8.42 o
 -17   5  11       67.20       74.38      7.06 o
 -15   5  11        0.33        2.67      7.19 o
 -13   5  11       31.08       12.24      8.21 o
 -11   5  11        5.62       20.70      7.36 o
  -9   5  11       51.28       48.55      6.99 o
  -7   5  11       39.89       41.69      6.99 o
  -5   5  11        9.01       14.50      6.36 o
  -3   5  11       77.88       78.57      7.60 o
  -1   5  11        2.12        1.77      7.47 o
   1   5  11        0.00       -1.61      5.83 o
   3   5  11       25.60       36.68      9.57 o
   5   5  11       73.64       75.90     11.42 o
   7   5  11       13.64       -5.09     10.43 o
   9   5  11        4.08       12.85     10.31 o
  11   5  11       89.38      118.78     15.20 o
  13   5  11      112.09      134.79     17.54 o
  15   5  11       30.21       67.32     17.33 o
  17   5  11       22.60       38.65     13.43 o
  19   5  11        4.86        6.29     14.66 o
  21   5  11       29.69        3.86     13.63 o
 -20   6  11       41.02       64.97     20.29 o
 -18   6  11       24.39       23.82      7.15 o
 -16   6  11        0.51        5.92      7.52 o
 -14   6  11       15.92       14.95      7.76 o
 -12   6  11       74.30       84.36     11.33 o
 -10   6  11       12.97       13.59     11.63 o
  -8   6  11       48.83       54.95      8.95 o
  -6   6  11      558.24      535.65     19.38 o
  -4   6  11      989.89     1037.22     29.45 o
  -2   6  11       25.56       22.76      7.73 o
   0   6  11      283.89      274.98     14.54 o
   2   6  11       38.71       17.62      9.89 o
   4   6  11       11.25       15.16     13.35 o
   6   6  11      588.45      582.93     32.94 o
   8   6  11     1391.68     1437.26     51.18 o
  10   6  11        1.01      -13.76     13.76 o
  12   6  11       67.18       40.29     16.14 o
  14   6  11      154.34      127.12     17.86 o
  16   6  11      124.25      106.46     20.58 o
  18   6  11        0.54       48.18     16.27 o
 -15   7  11       26.04       24.52     11.50 o
 -13   7  11       60.74       60.66     12.41 o
 -11   7  11        0.03      -12.53     12.53 o
  -9   7  11       18.37       24.98     21.32 o
  -7   7  11      107.92       82.63     17.99 o
  -5   7  11        8.75        2.30     10.72 o
  -3   7  11      229.80      208.32     19.80 o
  -1   7  11      166.70      174.67     20.37 o
   1   7  11       39.77       59.06     14.13 o
   3   7  11       14.54       28.88     15.44 o
   5   7  11       27.74       32.69     16.51 o
   7   7  11      128.51      137.30     19.71 o
   9   7  11      405.33      409.20     29.90 o
  11   7  11       71.90       84.03     16.92 o
  13   7  11      212.83      209.18     26.00 o
  -2   8  11        0.17      -15.44     24.24 o
 -28   0  12      295.07      368.00     36.80 o
 -26   0  12       63.08       91.26     21.07 o
 -24   0  12       68.89       84.69     20.08 o
 -22   0  12      250.93      243.14     25.42 o
 -20   0  12        3.18        9.49     15.61 o
 -18   0  12       70.47       78.65      5.25 o
 -16   0  12      225.34      191.02      8.54 o
 -14   0  12      191.29      185.97      9.41 o
 -12   0  12       36.47       22.43      5.71 o
 -10   0  12      238.81      254.36     11.33 o
  -8   0  12        6.05        5.88      5.67 o
  -6   0  12      300.45      347.75     15.81 o
  -4   0  12      336.56      320.98     14.13 o
  -2   0  12     1688.16     1638.46     50.97 o
   0   0  12     4701.79     5018.45    139.89 o
   2   0  12        0.71      -13.26     13.26 o
   4   0  12       60.03       41.12      9.65 o
   6   0  12       85.52       88.43     11.13 o
   8   0  12     1541.80     1607.99     51.66 o
  10   0  12     7593.82     7583.25    216.12 o
  12   0  12     6049.67     6213.96    181.66 o
  14   0  12     2364.75     2591.16     64.27 o
  16   0  12       22.78       13.22      8.38 o
  18   0  12       29.44       32.20     10.52 o
  20   0  12       84.42       83.95     13.26 o
  22   0  12      195.45      182.81     17.62 o
  24   0  12       54.20       67.44     16.47 o
  26   0  12      383.69      407.96     36.51 o
 -27   1  12        9.57        2.42     12.32 o
 -25   1  12      132.71      177.47     19.34 o
 -23   1  12       87.81       74.13     11.00 o
 -21   1  12       27.38        8.83      9.53 o
 -19   1  12       78.12       70.48      3.78 o
 -17   1  12      246.07      200.43      5.51 o
 -15   1  12       13.74       19.01      3.98 o
 -13   1  12      376.68      387.80      9.24 o
 -11   1  12      159.94      152.50      7.39 o
  -9   1  12      457.53      466.37     12.61 o
  -7   1  12      174.97      185.64      7.84 o
  -5   1  12        0.96        0.74      3.33 o
  -3   1  12       50.74       30.93      4.64 o
  -1   1  12     1427.70     1458.17     29.32 o
   1   1  12      195.33      195.83      7.02 o
   3   1  12       48.92       56.39      4.72 o
   5   1  12      367.05      391.08     10.63 o
   7   1  12       41.99       38.31      4.68 o
   9   1  12        0.57       -0.94      4.19 o
  11   1  12      618.74      628.02     14.09 o
  13   1  12      748.83      824.43     25.13 o
  15   1  12       13.59       14.95      4.93 o
  17   1  12        0.02        0.33      2.83 o
  19   1  12        7.41        6.99      3.20 o
  21   1  12        0.50       18.77      8.09 o
  23   1  12       23.25       26.98      8.95 o
  25   1  12       59.03       26.94      8.75 o
 -26   2  12       48.74       31.21     17.38 o
 -24   2  12       14.64       27.88     18.49 o
 -22   2  12       40.85       40.01      9.98 o
 -20   2  12        0.02        2.01      3.29 o
 -18   2  12       42.20       42.34      4.81 o
 -16   2  12     1472.41     1524.66     26.04 o
 -14   2  12     1649.33     1593.57     27.52 o
 -12   2  12      125.55      135.66      5.46 o
 -10   2  12        7.41        0.17      3.37 o
  -8   2  12        3.53        8.71      3.61 o
  -6   2  12      187.18      161.86      5.83 o
  -4   2  12      238.85      268.19      7.64 o
  -2   2  12      290.06      290.29      7.80 o
   0   2  12      179.70      167.70      7.88 o
   2   2  12       50.91       43.41      5.83 o
   4   2  12       87.11       68.02      6.20 o
   6   2  12        2.95        5.01      7.73 o
   8   2  12      136.97      133.85      6.99 o
  10   2  12        3.11       11.30      4.72 o
  12   2  12      159.49      150.86      8.30 o
  14   2  12        2.22       11.54      5.95 o
  16   2  12       21.59        6.53      6.86 o
  18   2  12       11.63       11.63      7.27 o
  20   2  12        7.90        6.62      7.39 o
  22   2  12       66.44       59.47      9.73 o
  24   2  12        9.18        9.16     10.76 o
 -25   3  12      358.14      388.08     25.01 o
 -23   3  12       10.79       -4.85     16.59 o
 -21   3  12       96.85      101.77      5.01 o
 -19   3  12       23.56       13.35      3.33 o
 -17   3  12      658.27      637.30     15.81 o
 -15   3  12        0.85        1.52      3.49 o
 -13   3  12     2106.01     2176.29     34.30 o
 -11   3  12      744.80      857.20     15.69 o
  -9   3  12      648.55      703.55     13.59 o
  -7   3  12       16.95       24.52      4.35 o
  -5   3  12        0.13        0.61      3.37 o
  -3   3  12        9.11        3.16      3.66 o
  -1   3  12      781.87      814.04     15.53 o
   1   3  12      218.61      223.80      7.93 o
   3   3  12      208.19      192.46      9.86 o
   5   3  12        3.31        0.87      6.12 o
   7   3  12      254.81      256.12     11.79 o
   9   3  12       17.01       24.44      6.78 o
  11   3  12       46.24       67.28      8.87 o
  13   3  12       42.29       47.56     10.02 o
  15   3  12        7.62       -9.65      9.65 o
  17   3  12        0.62       29.99     16.27 o
  19   3  12       23.28       21.76     10.47 o
  21   3  12       45.01       43.41     17.29 o
  23   3  12        7.39       18.89     13.39 o
 -24   4  12      158.50      121.37     26.82 o
 -22   4  12      112.54       52.33     21.65 o
 -20   4  12       60.85       69.45      6.25 o
 -18   4  12      148.30      145.31      8.25 o
 -16   4  12        1.62       12.11      6.25 o
 -14   4  12       44.15       44.36      5.38 o
 -12   4  12     1158.47     1241.92     26.82 o
 -10   4  12       18.83        8.83      4.97 o
  -8   4  12      125.75      122.35      6.45 o
  -6   4  12       72.22       57.95      7.43 o
  -4   4  12      423.00      401.68     13.96 o
  -2   4  12        4.10        1.52      7.43 o
   0   4  12      422.61      427.43     15.73 o
   2   4  12        4.12        9.28      7.27 o
   4   4  12      110.15       95.53      7.60 o
   6   4  12      209.16      181.46     11.13 o
   8   4  12       27.00       41.60      9.61 o
  10   4  12      104.80       79.19      9.41 o
  12   4  12       12.57       17.12     11.91 o
  14   4  12       47.15       25.22     13.55 o
  16   4  12        9.91       -5.75     14.79 o
  18   4  12       31.55       36.76     15.48 o
  20   4  12       39.30       46.00     17.54 o
  22   4  12       61.02       38.73     17.95 o
 -21   5  12       10.45       26.90     26.49 o
 -19   5  12       87.66       87.97      7.84 o
 -17   5  12       38.70       27.88      7.19 o
 -15   5  12       62.68       86.50      9.89 o
 -13   5  12      495.09      518.49     20.29 o
 -11   5  12      206.69      209.06     11.58 o
  -9   5  12       74.96       75.37      8.79 o
  -7   5  12       20.88       19.18      7.76 o
  -5   5  12      153.85      164.61     10.23 o
  -3   5  12      435.89      435.89     14.58 o
  -1   5  12       20.63       17.25      7.23 o
   1   5  12        9.71       -2.38      7.27 o
   3   5  12       27.53       40.33      9.20 o
   5   5  12       11.73        2.75      9.24 o
   7   5  12       65.48       77.01     11.83 o
   9   5  12      389.99      396.62     26.82 o
  11   5  12       45.16       42.92     15.53 o
  13   5  12       59.55       76.60     17.25 o
  15   5  12       40.55       48.59     16.75 o
  17   5  12        0.68        6.86     13.35 o
  19   5  12       10.02       18.44     16.06 o
 -18   6  12       64.00       14.62      8.05 o
 -16   6  12       91.55       64.53      8.91 o
 -14   6  12        0.55        7.19      5.75 o
 -12   6  12       21.90       15.40      8.87 o
 -10   6  12      319.37      272.06     20.45 o
  -8   6  12        8.61        7.76      9.20 o
  -6   6  12      157.78      159.60     14.05 o
  -4   6  12      241.23      207.37     12.57 o
  -2   6  12      516.96      536.76     20.37 o
   0   6  12       55.04       61.69     16.47 o
   2   6  12       46.59       33.72     15.94 o
   4   6  12        7.26       -1.81     15.36 o
   6   6  12       24.78       29.90     11.79 o
   8   6  12       47.52       40.21     17.05 o
  10   6  12      924.89     1010.11     43.54 o
  12   6  12       19.40       20.54     14.09 o
  14   6  12        7.65      -12.61     15.85 o
 -11   7  12        2.02       -3.16     19.60 o
  -9   7  12       23.33       12.69     21.65 o
  -7   7  12      249.58      178.87     26.90 o
  -5   7  12      132.35      134.96     18.36 o
  -3   7  12        0.14        3.24     14.79 o
  -1   7  12       34.14       22.50     13.63 o
   1   7  12       40.73       18.12     16.80 o
   3   7  12      254.14      249.06     24.02 o
   5   7  12       30.17       34.78     16.35 o
   7   7  12       51.09       35.44     18.81 o
   9   7  12        0.83       -9.41     19.30 o
 -27   1  13        4.73       -5.88     14.50 o
 -25   1  13        9.72        8.17     12.94 o
 -23   1  13      339.13      312.96     19.88 o
 -21   1  13        0.17       13.18     10.39 o
 -19   1  13       10.34        8.79      2.96 o
 -17   1  13      105.07      101.40      4.72 o
 -15   1  13       46.21       41.07      4.14 o
 -13   1  13       41.42       38.11      4.19 o
 -11   1  13       21.13       31.30      5.25 o
  -9   1  13       13.23        8.30      4.23 o
  -7   1  13       41.23       44.07      5.18 o
  -5   1  13        0.03        1.72      4.77 o
  -3   1  13       65.10       58.89      6.25 o
  -1   1  13       94.82       92.78      6.16 o
   1   1  13      283.84      290.79     10.84 o
   3   1  13       33.65       33.39      5.62 o
   5   1  13        0.04       -2.83      3.70 o
   7   1  13      307.67      313.75     10.80 o
   9   1  13        2.61       -1.48      3.74 o
  11   1  13      262.56      274.68      7.76 o
  13   1  13      299.54      287.38     12.04 o
  15   1  13      232.46      203.46      9.49 o
  17   1  13      228.34      222.24     12.61 o
  19   1  13        0.53       15.36      7.02 o
  21   1  13       12.41       16.47      9.82 o
  23   1  13        0.10       10.52     10.43 o
 -26   2  13       26.63        0.13     18.64 o
 -24   2  13       13.91       -1.93     12.53 o
 -22   2  13      206.77      209.71     18.56 o
 -20   2  13        8.41        3.94      2.26 o
 -18   2  13        0.00        6.69      3.16 o
 -16   2  13        8.73       10.68      3.61 o
 -14   2  13      182.94      187.69      7.15 o
 -12   2  13       71.68       63.50      5.46 o
 -10   2  13        4.06       11.37      4.03 o
  -8   2  13      114.23      115.99      5.55 o
  -6   2  13      939.60     1007.73     20.86 o
  -4   2  13       43.30       54.34      5.51 o
  -2   2  13       53.39       47.72      5.34 o
   0   2  13       58.51       66.62      6.29 o
   2   2  13        0.47        4.27      4.31 o
   4   2  13       60.13       48.09      5.42 o
   6   2  13      376.29      366.44     13.88 o
   8   2  13      487.37      480.82     14.54 o
  10   2  13        0.28       -1.98      4.35 o
  12   2  13       19.84       15.11      4.64 o
  14   2  13        0.80        2.55      5.99 o
  16   2  13       81.72       43.49      7.68 o
  18   2  13       18.93       20.17      8.05 o
  20   2  13       77.21       55.57      9.16 o
  22   2  13       12.56       23.37     13.59 o
  24   2  13       16.19       11.00      8.42 o
 -23   3  13      325.40      397.90     38.31 o
 -21   3  13       64.21       82.47     15.36 o
 -19   3  13      106.24      108.72      6.12 o
 -17   3  13        4.99        9.98      4.27 o
 -15   3  13      267.49      236.94      7.23 o
 -13   3  13     1282.57     1348.83     22.59 o
 -11   3  13     3121.73     3342.69     56.35 o
  -9   3  13      703.93      737.68     15.16 o
  -7   3  13       15.19       12.37      4.40 o
  -5   3  13      155.48      188.65      6.78 o
  -3   3  13      132.67      154.63      5.88 o
  -1   3  13      282.10      294.89      8.42 o
   1   3  13      654.83      695.18     15.98 o
   3   3  13        6.63        6.49      7.23 o
   5   3  13      264.16      247.70     11.50 o
   7   3  13      111.11      115.17     10.60 o
   9   3  13       24.40       30.97      7.80 o
  11   3  13        2.53       -8.95      8.95 o
  13   3  13        3.83       13.02     10.72 o
  15   3  13      139.95      143.13     15.69 o
  17   3  13      168.59      136.16     20.78 o
  19   3  13        2.85       -2.59     18.27 o
  21   3  13       11.04       29.57     15.44 o
 -22   4  13       45.08       49.57     18.03 o
 -20   4  13      332.09      312.10     15.11 o
 -18   4  13      147.37      153.81      8.95 o
 -16   4  13      177.26      168.35      9.08 o
 -14   4  13       66.22       49.12      5.99 o
 -12   4  13       62.49       48.79      6.57 o
 -10   4  13     1805.34     1875.33     36.96 o
  -8   4  13      122.54      139.97      7.10 o
  -6   4  13       16.19       16.43      5.79 o
  -4   4  13       15.38       12.11      6.45 o
  -2   4  13       81.20       83.74      7.15 o
   0   4  13       11.42       10.26      5.51 o
   2   4  13      401.31      403.57     13.85 o
   4   4  13        3.32        8.87      3.49 o
   6   4  13        7.38       -8.46      8.46 o
   8   4  13       16.51        7.31      8.09 o
  10   4  13       73.59       94.09     16.88 o
  12   4  13       66.84       65.27     14.66 o
  14   4  13       11.37       37.37     15.57 o
  16   4  13       43.07       44.11     16.75 o
  18   4  13       12.71       -3.78     16.38 o
  20   4  13       16.50       36.11     21.28 o
 -19   5  13       87.14       57.46     25.55 o
 -17   5  13       17.54        4.85      7.31 o
 -15   5  13        9.08        8.75     10.43 o
 -13   5  13       12.25       20.41      7.47 o
 -11   5  13        9.82       12.53      7.06 o
  -9   5  13      211.72      202.28     11.26 o
  -7   5  13      103.78       76.35      9.98 o
  -5   5  13        1.41        3.08      7.52 o
  -3   5  13       20.92       36.11      9.98 o
  -1   5  13       52.14       42.71      9.53 o
   1   5  13      174.04      151.97     11.87 o
   3   5  13       80.90       85.88     14.13 o
   5   5  13       58.17       11.26     13.31 o
   7   5  13       25.24       25.67     12.53 o
   9   5  13       11.20       25.67     15.94 o
  11   5  13       44.10       26.49     17.58 o
  13   5  13       79.49       50.18     17.05 o
  15   5  13       89.28       74.59     20.66 o
  17   5  13       22.99       14.46     20.37 o
 -16   6  13      283.95      345.00     22.10 o
 -14   6  13        0.05        3.37      6.78 o
 -12   6  13       13.10        3.82      8.38 o
 -10   6  13       48.19       47.61     17.49 o
  -8   6  13      138.97       81.65     11.87 o
  -6   6  13        8.87       -0.54      9.98 o
  -4   6  13       30.17       43.12     15.40 o
  -2   6  13        4.24        9.82     16.51 o
   0   6  13       72.01      105.52     18.86 o
   2   6  13       43.68       75.24     16.51 o
   4   6  13        6.97       10.10     15.61 o
   6   6  13        4.28       17.25     16.96 o
   8   6  13       23.43       29.40     18.16 o
  10   6  13      339.79      315.64     26.90 o
  12   6  13      105.74      139.73     20.00 o
  -7   7  13       49.21       19.55     12.24 o
  -5   7  13       11.20      -11.74     17.21 o
  -3   7  13       96.78       87.07     18.07 o
  -1   7  13       29.65       11.79     12.85 o
   1   7  13       72.42       71.42     20.54 o
   3   7  13      120.26      129.58     20.91 o
 -24   0  14       15.21       36.39     51.29 o
 -22   0  14      320.92      336.25     30.43 o
 -20   0  14      674.53      682.49     51.14 o
 -18   0  14       10.90       10.06      4.19 o
 -16   0  14      516.34      483.41     18.89 o
 -14   0  14      527.41      587.40     24.15 o
 -12   0  14      384.37      390.30     18.53 o
 -10   0  14      103.62      124.69     10.23 o
  -8   0  14      175.27      154.39     11.91 o
  -6   0  14     2480.65     2594.36     87.90 o
  -4   0  14      750.47      752.68     28.88 o
  -2   0  14      278.29      303.36     16.88 o
   0   0  14      113.64      111.01     11.05 o
   2   0  14      543.97      580.43     25.63 o
   4   0  14        2.71       16.64     11.54 o
   6   0  14      979.55     1001.40     35.74 o
   8   0  14       17.87       15.44     10.15 o
  10   0  14      284.81      303.15     20.12 o
  12   0  14        0.11       -0.45     12.04 o
  14   0  14        2.84        1.68     10.60 o
  16   0  14       79.06       64.90     12.07 o
  18   0  14      365.50      373.75     22.34 o
  20   0  14      114.47      125.76     16.55 o
  22   0  14       75.75       86.00     22.50 o
 -25   1  14        2.70       11.46     20.04 o
 -23   1  14      138.76      185.77     25.35 o
 -21   1  14       69.51       43.00     14.17 o
 -19   1  14       48.17       43.00      6.36 o
 -17   1  14        2.97        8.17      3.66 o
 -15   1  14        1.26        5.58      4.48 o
 -13   1  14       17.95       23.87      4.81 o
 -11   1  14       65.76       62.72      6.16 o
  -9   1  14       37.35       44.36      5.58 o
  -7   1  14      421.27      481.73     14.17 o
  -5   1  14       91.44       72.08      6.94 o
  -3   1  14      139.15      143.96      8.67 o
  -1   1  14        6.32        8.54      6.12 o
   1   1  14      104.81       99.97      9.04 o
   3   1  14        7.01       14.87      6.49 o
   5   1  14      140.96      159.32      9.89 o
   7   1  14      107.60       80.54      9.73 o
   9   1  14       31.09       39.68     13.48 o
  11   1  14        3.32        0.87      5.67 o
  13   1  14       67.98       51.99      8.17 o
  15   1  14       96.37       78.08      8.17 o
  17   1  14        0.98       -4.68      8.91 o
  19   1  14       68.15       54.71      9.89 o
  21   1  14        9.27        2.26      9.32 o
 -24   2  14       11.75       49.00     16.72 o
 -22   2  14        0.25       30.51     25.72 o
 -20   2  14      152.70      133.57      7.76 o
 -18   2  14       26.55       26.12      4.40 o
 -16   2  14       43.68       34.09      4.44 o
 -14   2  14      186.88      199.32      7.31 o
 -12   2  14       98.01       86.25      5.71 o
 -10   2  14      221.28      213.04      7.68 o
  -8   2  14       28.81       28.96      4.77 o
  -6   2  14      445.73      463.45     12.20 o
  -4   2  14       22.66       14.87      5.83 o
  -2   2  14       28.17       43.95      6.45 o
   0   2  14       10.27       18.12      5.22 o
   2   2  14        0.54        6.66      5.58 o
   4   2  14        0.15        2.55      4.48 o
   6   2  14      302.24      293.58     11.58 o
   8   2  14        3.28        4.14      4.60 o
  10   2  14       55.18       42.71      6.62 o
  12   2  14        0.00       -2.42      5.88 o
  14   2  14       45.44       33.67      8.38 o
  16   2  14       73.75       65.06      9.73 o
  18   2  14        2.37      -10.23     10.23 o
  20   2  14       83.88       73.15     12.77 o
  22   2  14       14.15       -0.37      6.45 o
 -21   3  14       93.91       77.99     22.26 o
 -19   3  14      105.67       81.36     16.35 o
 -17   3  14      110.32      100.42      7.15 o
 -15   3  14       92.57       68.22      5.22 o
 -13   3  14        0.02       -1.19      4.88 o
 -11   3  14        5.85       10.89      5.18 o
  -9   3  14      817.78      815.23     17.82 o
  -7   3  14      362.50      349.85      9.12 o
  -5   3  14       42.39       48.22      4.35 o
  -3   3  14      169.59      165.15      6.25 o
  -1   3  14       74.61       74.18      5.05 o
   1   3  14       41.71       39.88      3.53 o
   3   3  14      139.67      119.68     11.17 o
   5   3  14       11.72       23.82      8.01 o
   7   3  14        2.41        0.94      7.93 o
   9   3  14       62.92       43.66     10.56 o
  11   3  14       70.76       75.90     16.35 o
  13   3  14       14.39        2.83     12.07 o
  15   3  14       16.93       20.78     14.83 o
  17   3  14        3.32       14.29     18.16 o
  19   3  14       46.94       32.16     19.23 o
 -20   4  14       40.53       11.50     12.44 o
 -18   4  14        0.02        5.88     10.06 o
 -16   4  14      242.58      218.42      9.28 o
 -14   4  14       17.86        7.60      4.77 o
 -12   4  14       23.05       17.17      5.30 o
 -10   4  14     1655.33     1748.62     36.31 o
  -8   4  14      116.97      110.57      6.41 o
  -6   4  14      454.85      489.04     13.22 o
  -4   4  14       40.00       36.51      6.73 o
  -2   4  14       33.57       34.71      6.49 o
   0   4  14        5.62        1.85      4.93 o
   2   4  14      145.61      124.53     11.13 o
   4   4  14       41.78       10.35      9.69 o
   6   4  14      113.41      131.02     17.86 o
   8   4  14        9.18       20.95     13.11 o
  10   4  14        2.24      -11.74     16.55 o
  12   4  14        0.75        0.41     11.63 o
  14   4  14       15.07       11.33     14.87 o
  16   4  14        3.76       31.50     16.96 o
  18   4  14       24.67       22.84     20.66 o
 -15   5  14       18.68       22.96     10.10 o
 -13   5  14       43.37       27.81      8.21 o
 -11   5  14        2.99       -7.97      7.97 o
  -9   5  14        5.95       -5.99      7.27 o
  -7   5  14        3.87        1.98      7.64 o
  -5   5  14       98.13      102.35     11.00 o
  -3   5  14       11.83        4.19     10.52 o
  -1   5  14       12.98       -9.78     10.89 o
   1   5  14       31.02       14.95     14.25 o
   3   5  14       19.40       44.77     15.36 o
   5   5  14       11.64       15.32     15.03 o
   7   5  14       54.22       63.50     14.95 o
   9   5  14       99.42       71.50     19.01 o
  11   5  14       41.88       40.70     16.75 o
  13   5  14       12.89       23.70     16.27 o
 -12   6  14       32.82       23.24     10.80 o
 -10   6  14       69.43       78.12     14.50 o
  -8   6  14       15.69       29.69     14.70 o
  -6   6  14        0.10      -15.24     15.24 o
  -4   6  14       44.28       17.90     19.14 o
  -2   6  14       90.19      102.88     18.53 o
   0   6  14        1.00      -12.69     13.02 o
   2   6  14       15.44       25.92     17.25 o
   4   6  14      116.24      105.56     18.60 o
   6   6  14       26.75       13.88     18.73 o
   8   6  14        2.04        8.30     19.60 o
 -23   1  15        0.07       69.41     34.91 o
 -21   1  15        0.02      -15.53     15.53 o
 -19   1  15       40.67       15.85     16.96 o
 -17   1  15       10.36       11.91      4.77 o
 -15   1  15        8.39        5.99      4.64 o
 -13   1  15      558.53      522.06     14.70 o
 -11   1  15      393.62      450.15     13.68 o
  -9   1  15       19.43       32.53      7.06 o
  -7   1  15        2.42        5.01      5.92 o
  -5   1  15       14.77       22.91      6.62 o
  -3   1  15      432.66      477.54     15.81 o
  -1   1  15        0.09       -3.70      6.86 o
   1   1  15      192.96      209.55     11.33 o
   3   1  15        1.47        8.95      6.73 o
   5   1  15       10.24        6.90      7.88 o
   7   1  15       21.30        7.56      7.47 o
   9   1  15      100.82       75.16      9.28 o
  11   1  15      229.22      183.10     14.54 o
  13   1  15      451.39      387.02     18.23 o
  15   1  15       34.53       41.73      9.04 o
  17   1  15       66.56       39.39      9.86 o
  19   1  15        0.07       10.35     13.11 o
 -22   2  15        4.55       45.76     23.20 o
 -20   2  15        0.43        4.51     11.54 o
 -18   2  15       16.14       30.84     13.92 o
 -16   2  15      110.85      110.64      6.49 o
 -14   2  15      198.15      209.58      7.68 o
 -12   2  15     1124.12     1162.28     26.57 o
 -10   2  15       77.22       91.84      8.30 o
  -8   2  15      287.10      318.30     11.00 o
  -6   2  15        3.52        2.42      5.79 o
  -4   2  15       20.58       32.94      6.57 o
  -2   2  15        5.41       16.92      6.69 o
   0   2  15       63.92       55.08      7.31 o
   2   2  15        7.33        0.54      6.57 o
   4   2  15       46.47       43.37      7.19 o
   6   2  15        3.46        5.88      5.83 o
   8   2  15        0.57        4.11      5.09 o
  10   2  15        0.20        3.82      4.97 o
  12   2  15        4.70        0.61      4.77 o
  14   2  15       10.97        8.21      7.60 o
  16   2  15        1.77       12.98     14.66 o
  18   2  15       10.73        5.22     11.37 o
 -19   3  15       62.08       81.78     21.69 o
 -17   3  15        8.25        5.09     12.69 o
 -15   3  15      235.29      209.55      9.61 o
 -13   3  15      114.57      124.77      8.05 o
 -11   3  15      425.03      446.86     12.16 o
  -9   3  15       46.74       46.21      6.04 o
  -7   3  15      408.51      422.51     11.58 o
  -5   3  15      343.31      347.01      9.86 o
  -3   3  15      625.14      688.85     16.47 o
  -1   3  15        1.07        6.90      4.64 o
   1   3  15      293.59      299.57      9.08 o
   3   3  15       15.19       14.25      6.04 o
   5   3  15       40.55       57.01     15.16 o
   7   3  15      312.80      305.16     19.26 o
   9   3  15       90.54       92.86     15.44 o
  11   3  15       11.15       14.79     12.11 o
  13   3  15        2.67       -2.22     16.68 o
  15   3  15        0.53       18.03     13.96 o
  17   3  15        0.38        1.64     13.11 o
 -16   4  15        2.11       22.96      8.71 o
 -14   4  15        1.93        5.34      6.04 o
 -12   4  15        0.91       -2.38      5.62 o
 -10   4  15      108.09      105.26      7.27 o
  -8   4  15      278.47      257.56      9.41 o
  -6   4  15      194.39      230.49     11.54 o
  -4   4  15       90.06       76.44      7.60 o
  -2   4  15       26.23       19.71      8.17 o
   0   4  15       23.70       10.68      8.05 o
   2   4  15       58.56       23.82     12.53 o
   4   4  15       79.48       83.95     16.80 o
   6   4  15        1.79       16.14     14.74 o
   8   4  15       85.73       49.45     15.69 o
  10   4  15       15.43        3.74     16.06 o
  12   4  15        0.04        2.55     19.18 o
  14   4  15        9.04       30.10     18.03 o
 -13   5  15       30.70       33.93      8.46 o
 -11   5  15       20.97       28.05      8.38 o
  -9   5  15        1.13       -8.09      8.09 o
  -7   5  15        4.58       -4.68      8.87 o
  -5   5  15        5.16       19.75     10.84 o
  -3   5  15        4.04       -5.95     14.54 o
  -1   5  15        4.16        1.68     15.07 o
   1   5  15        4.37       -7.43     12.44 o
   3   5  15        2.95       -2.92     11.74 o
   5   5  15        0.95       24.72     15.24 o
   7   5  15        0.17       -9.69     13.11 o
   9   5  15       20.74        9.28     19.97 o
  11   5  15        5.30        4.81     16.55 o
  -6   6  15        4.50        7.43     17.95 o
  -4   6  15        5.61        4.23     17.95 o
  -2   6  15      270.53      262.85     22.50 o
   0   6  15      186.07      228.52     23.74 o
   2   6  15        1.55      -11.33     19.67 o
 -20   0  16       39.90       72.53     25.59 o
 -18   0  16      103.82       99.88     24.19 o
 -16   0  16        6.74        6.04      9.61 o
 -14   0  16       35.81       45.10     10.26 o
 -12   0  16      126.85      125.02     12.77 o
 -10   0  16        0.10       18.93     13.11 o
  -8   0  16        6.43       -4.72      9.82 o
  -6   0  16       43.98       30.40     10.76 o
  -4   0  16        5.28        7.06     10.43 o
  -2   0  16       89.96       67.85     10.72 o
   0   0  16       65.93       75.37     11.87 o
   2   0  16      446.22      435.56     22.71 o
   4   0  16      526.89      499.96     29.12 o
   6   0  16       24.46       41.53     16.35 o
   8   0  16       22.69       17.29     17.90 o
  10   0  16        8.08       49.57     20.04 o
  12   0  16      559.06      538.86     41.44 o
  14   0  16     1259.15     1044.86     38.73 o
  16   0  16      266.63      275.68     21.44 o
  18   0  16      387.24      337.07     42.80 o
 -19   1  16       24.50       19.10     20.99 o
 -17   1  16       46.32       67.32     22.02 o
 -15   1  16        7.72       10.68      5.34 o
 -13   1  16      155.70      147.98      8.46 o
 -11   1  16        0.04        2.34      5.95 o
  -9   1  16       17.63       24.93      6.73 o
  -7   1  16        7.40        4.51      7.10 o
  -5   1  16      118.20      102.23      9.53 o
  -3   1  16      120.60      126.62      9.82 o
  -1   1  16        1.99       16.38      8.01 o
   1   1  16        0.01       12.32      8.67 o
   3   1  16      185.12      154.80     11.87 o
   5   1  16       52.96       42.14     10.68 o
   7   1  16        8.67       15.98     13.63 o
   9   1  16      111.50       75.90     16.10 o
  11   1  16        5.57        9.24     10.84 o
  13   1  16        8.78        4.03     10.60 o
  15   1  16       58.00       64.90     15.28 o
  17   1  16      140.86      125.76     23.37 o
 -18   2  16        7.71        8.83     10.80 o
 -16   2  16        0.74        0.66     10.02 o
 -14   2  16        4.28        9.24      6.25 o
 -12   2  16      234.92      251.68      9.82 o
 -10   2  16      713.54      687.08     18.16 o
  -8   2  16       38.33       32.41      6.69 o
  -6   2  16        5.49       17.29      7.39 o
  -4   2  16        1.70       -3.78      8.30 o
  -2   2  16       32.68       27.81      6.62 o
   0   2  16       44.88       47.85      8.01 o
   2   2  16      158.13      132.54      9.82 o
   4   2  16       18.51        1.44      8.30 o
   6   2  16        1.17       -1.44      5.67 o
   8   2  16        0.65       -1.19      5.30 o
  10   2  16        0.02       14.09      6.78 o
  12   2  16       12.75        3.90     17.01 o
  14   2  16        0.29        4.07     14.00 o
  16   2  16       25.82       52.90     21.56 o
 -17   3  16       45.99       65.75     17.54 o
 -15   3  16        6.46       15.73      8.25 o
 -13   3  16      261.87      235.71     10.15 o
 -11   3  16       11.02        4.85      6.86 o
  -9   3  16      630.72      635.95     16.64 o
  -7   3  16       36.52       29.08      6.90 o
  -5   3  16      310.48      323.89     11.42 o
  -3   3  16        0.18        5.99      5.09 o
  -1   3  16        0.12        1.72      8.17 o
   1   3  16        1.20        4.85      2.71 o
   3   3  16       61.05       63.46     10.47 o
   5   3  16       53.95       55.20     11.63 o
   7   3  16       95.16       80.04     10.47 o
   9   3  16        0.00        2.71      9.61 o
  11   3  16       40.01       28.88      9.36 o
  13   3  16        0.15      -17.82     17.82 o
  15   3  16        7.38       -1.44     14.21 o
 -14   4  16       52.18       43.12     12.32 o
 -12   4  16        2.82        5.71      8.25 o
 -10   4  16        4.42       16.22      8.34 o
  -8   4  16      381.65      370.72     16.27 o
  -6   4  16        2.24       -8.21      8.21 o
  -4   4  16       32.21       18.53      9.98 o
  -2   4  16       86.01       96.64     15.28 o
   0   4  16       85.65       73.64     12.32 o
   2   4  16        3.08        0.78     11.17 o
   4   4  16       38.62       31.79     14.42 o
   6   4  16        3.07       -3.20     15.69 o
   8   4  16       14.99       -6.45     14.62 o
  10   4  16       38.96       34.46     21.28 o
  -9   5  16      152.42      113.73     16.38 o
  -7   5  16       86.37      110.77     16.27 o
  -5   5  16        1.86       14.70     13.06 o
  -3   5  16        0.34        4.07     12.04 o
  -1   5  16       21.67       39.88     16.75 o
   1   5  16      128.56      170.81     20.74 o
   3   5  16       13.42       24.61     13.59 o
   5   5  16        0.38        5.58     20.00 o
 -17   1  17        3.91        5.95     19.51 o
 -15   1  17        4.42       -1.40     19.14 o
 -13   1  17       39.84       30.56      7.31 o
 -11   1  17       61.68       50.11      7.60 o
  -9   1  17        0.02       -2.59      7.60 o
  -7   1  17        4.77       -7.56      7.56 o
  -5   1  17        3.09        9.08      7.84 o
  -3   1  17       13.02       15.77      9.12 o
  -1   1  17        8.29       15.40     10.56 o
   1   1  17        6.95       -8.99      8.99 o
   3   1  17       45.09       62.27     15.11 o
   5   1  17       46.58       33.97     13.72 o
   7   1  17        0.07       25.79     16.55 o
   9   1  17        0.26       -9.61     15.85 o
  11   1  17       41.09       16.14     14.58 o
  13   1  17        0.49      -13.51     19.71 o
 -16   2  17        1.44       10.52     14.37 o
 -14   2  17        0.09       -8.05      8.05 o
 -12   2  17        2.92       14.91      7.97 o
 -10   2  17       31.93       24.52      7.23 o
  -8   2  17       19.68       36.22      8.42 o
  -6   2  17        1.16        6.66      6.94 o
  -4   2  17        2.17        4.93      7.27 o
  -2   2  17      219.17      161.99     12.98 o
   0   2  17       68.41       64.60     13.22 o
   2   2  17        7.42       21.85     13.80 o
   4   2  17        0.06       33.10     17.38 o
   6   2  17        8.32        7.47     12.89 o
   8   2  17        8.88        8.71     17.29 o
  10   2  17       24.87       21.23     17.70 o
  12   2  17      114.32      125.56     20.37 o
 -13   3  17        0.57       -7.47      7.47 o
 -11   3  17       43.11       35.94      7.88 o
  -9   3  17      765.14      757.65     22.63 o
  -7   3  17      656.87      655.22     19.18 o
  -5   3  17       29.05       14.58      9.08 o
  -3   3  17       15.10       17.82     11.05 o
  -1   3  17       20.87       44.56     12.77 o
   1   3  17       42.64       34.87      9.28 o
   3   3  17       70.54       79.19     11.79 o
   5   3  17       36.48       61.03     14.33 o
   7   3  17       26.70       37.95     11.26 o
   9   3  17       42.91       12.07     21.03 o
  11   3  17        5.02       24.24     18.89 o
 -10   4  17        2.01        5.67     12.07 o
  -8   4  17      100.87       61.36     14.66 o
  -6   4  17      296.24      277.48     17.79 o
  -4   4  17       60.52       52.53     14.21 o
  -2   4  17        6.64       12.28     11.79 o
   0   4  17       10.28       -4.68     11.50 o
   2   4  17       23.69        2.87     13.14 o
   4   4  17        4.24       14.29     16.84 o
   6   4  17       69.79       87.64     17.70 o
 -12   0  18      103.09       96.85     12.28 o
 -10   0  18      164.03      145.23     15.32 o
  -8   0  18      190.34      207.95     17.82 o
  -6   0  18       15.75       -2.92     12.20 o
  -4   0  18       12.43       -5.88     13.06 o
  -2   0  18      577.49      511.05     39.18 o
   0   0  18       35.82       41.73     29.99 o
   2   0  18       12.71       18.53     21.28 o
   4   0  18       19.97      -16.88     23.50 o
   6   0  18       59.67       86.83     28.75 o
   8   0  18        1.26       44.80     32.69 o
  10   0  18      191.16      149.83     33.02 o
 -13   1  18       15.07       30.06     20.70 o
 -11   1  18        2.65        7.23      7.43 o
  -9   1  18        2.14        3.78      8.46 o
  -7   1  18        9.88        2.51     10.63 o
  -5   1  18       14.46       17.29     10.15 o
  -3   1  18       63.11       48.92     10.93 o
  -1   1  18       22.03       13.55     16.27 o
   1   1  18       14.02       -4.27     16.14 o
   3   1  18        1.07       25.72     13.88 o
   5   1  18       15.88       20.58     11.74 o
   7   1  18        0.43       18.19     14.33 o
   9   1  18       19.00       23.45     15.69 o
 -12   2  18        2.06       -4.35     14.91 o
 -10   2  18       18.84       15.81      8.05 o
  -8   2  18        3.17        3.98      8.25 o
  -6   2  18      101.21       72.61      9.20 o
  -4   2  18        0.36       10.39      9.41 o
  -2   2  18       86.95      109.17     17.90 o
   0   2  18        6.33        3.74     14.95 o
   2   2  18        3.01       25.01     15.32 o
   4   2  18        5.81       26.12     16.84 o
   6   2  18        0.36      -10.84     18.64 o
   8   2  18        6.72       -3.12     16.80 o
  -9   3  18        0.01      -13.68     13.68 o
  -7   3  18       18.72       11.87     15.03 o
  -5   3  18      259.45      256.73     23.17 o
  -3   3  18       21.35       13.11     12.53 o
  -1   3  18        7.52       -6.49      6.49 o
   1   3  18       56.95       54.83     17.54 o
   3   3  18        5.75      -11.13     18.97 o
   5   3  18        3.35        0.82     18.86 o
  -7   1  19       78.42       59.15     16.96 o
  -5   1  19        5.92       18.64     16.84 o
  -3   1  19        0.21       29.03     17.45 o
  -1   1  19       20.81        5.79     17.62 o
   1   1  19       83.30      103.58     19.38 o
   3   1  19       22.86       38.11     13.88 o
 
